# Supplementary material for: Dibenzo-18-crown-6
Source: Acta Crystallogr Sect E Struct Rep Online. 2008 Sep 24;64(Pt 10):o2001. doi: 10.1107/S1600536808030250 (PMC2959367; doi:10.1107/S1600536808030250)
Supplement: Supplementary file 1 [file e-64-o2001-sup1.cif]

##############################################################################
###                                                                        ###
###        Electronic paper (Acta Crystallographica Section E)             ###
###                                                                        ###
##############################################################################
#                                                                            #
# This CIF contains the data in a paper accepted for publication in Acta     #
# Crystallographica Section E. It conforms to the requirements of Notes      #
# for Authors for Section E, and has been peer reviewed under the auspices   #
# of the IUCr Commission on Journals.                                        #
#                                                                            #
# Full details of the Crystallographic Information File format               #
# are given in the paper "The Crystallographic Information File (CIF):       #
# a New Standard Archive File for Crystallography" by S. R. Hall, F. H.      #
# Allen and I. D. Brown [Acta Cryst. (1991), A47, 655-685].                  #
#                                                                            #
# The current version of the core CIF dictionary is obtainable from          #
# ftp://ftp.iucr.org/pub/cif_core.dic. The current version number is 2.4.    #
#                                                                            #
# Software is freely available for graphical display of the structure(s) in  #
# this CIF.  For information consult the CIF home page http://www.iucr.org/  #
# cif/home.html                                                              #
#                                                                            #
# This file may be used for bona fide research purposes within the           #
# scientific community so long as proper attribution is given to the journal # 
# article from which it was obtained.                                        #
#                                                                            #
##############################################################################
                                             
data_I
_audit_creation_method     SHELXL-97
_chemical_name_systematic
;
6,7,9,10,17,18,20,21-Octahydrodibenzo[b,k][1,4,7,10,13,16]hexaoxacyclooctadecene
;
_chemical_name_common     'Dibenzo-18-crown-6'
_chemical_formula_moiety     'C20 H24 O6'
_chemical_formula_sum     'C20 H24 O6'
_chemical_formula_weight     360.39
_chemical_melting_point     ?
_symmetry_cell_setting     monoclinic
_symmetry_space_group_name_H-M     'C c'
_symmetry_space_group_name_Hall     'C -2yc'
loop_
    _symmetry_equiv_pos_as_xyz
    'x, y, z'
    'x, -y, z+1/2'
    'x+1/2, y+1/2, z'
    'x+1/2, -y+1/2, z+1/2'
_cell_length_a     4.902(3)
_cell_length_b     28.58(2)
_cell_length_c     25.06(2)
_cell_angle_alpha     90.00
_cell_angle_beta     92.049(8)
_cell_angle_gamma     90.00
_cell_volume     3509(4)
_cell_formula_units_Z     8
_cell_measurement_reflns_used     982
_cell_measurement_theta_min     2.89
_cell_measurement_theta_max     25.27
_cell_measurement_temperature     120(2)
_exptl_crystal_description     shard
_exptl_crystal_colour     colourless
_exptl_crystal_size_max     0.04
_exptl_crystal_size_mid     0.02
_exptl_crystal_size_min     0.02
_exptl_crystal_density_diffrn     1.365
_exptl_crystal_density_meas     ?
_exptl_crystal_density_method     'not measured'
_exptl_crystal_F_000     1536
_exptl_absorpt_coefficient_mu     0.100
_exptl_absorpt_correction_type     none
_exptl_absorpt_process_details     ?
_exptl_absorpt_correction_T_min     .
_exptl_absorpt_correction_T_max     .
_exptl_special_details
;
;
_diffrn_ambient_temperature     120(2)
_diffrn_radiation_type     synchrotron
_diffrn_radiation_wavelength     0.6946
_diffrn_radiation_source     'Daresbury SRS station 9.8'
_diffrn_radiation_monochromator     'silicon 111'
_diffrn_measurement_device_type     'Bruker SMART APEX2 CCD'
_diffrn_measurement_method     'Fine-slice \w'
_diffrn_detector_area_resol_mean     ?
_diffrn_reflns_number     13644
_diffrn_reflns_av_R_equivalents     0.0538
_diffrn_reflns_av_sigmaI/netI     0.0516
_diffrn_reflns_theta_min     2.90
_diffrn_reflns_theta_max     25.76
_diffrn_reflns_theta_full     25.76
_diffrn_measured_fraction_theta_max     0.989
_diffrn_measured_fraction_theta_full     0.989
_diffrn_reflns_limit_h_min     -6
_diffrn_reflns_limit_h_max     6
_diffrn_reflns_limit_k_min     -35
_diffrn_reflns_limit_k_max     35
_diffrn_reflns_limit_l_min     -30
_diffrn_reflns_limit_l_max     31
_diffrn_standards_number     0
_diffrn_standards_interval_count     ?
_diffrn_standards_interval_time     ?
_diffrn_standards_decay_%     5
_refine_special_details
;
Refinement of <i>F</i>^2^ against ALL reflections. The weighted <i>R</i>-factor
<i>wR</i> and goodness of fit <i>S</i> are based on <i>F</i>^2^, conventional
<i>R</i>-factors <i>R</i> are based on <i>F</i>, with <i>F</i> set to zero for
negative <i>F</i>^2^. The threshold expression of <i>F</i>^2^ >
\s(<i>F</i>^2^) is used only for calculating <i>R</i>-factors(gt) <i>etc</i>.
and is not relevant to the choice of reflections for refinement.
<i>R</i>-factors based on <i>F</i>^2^ are statistically about twice as large
as those based on <i>F</i>, and <i>R</i>- factors based on ALL data will be
even larger.
;
_reflns_number_total     3564
_reflns_number_gt     2972
_reflns_threshold_expression     I>2\s(I)
_refine_ls_structure_factor_coef     Fsqd
_refine_ls_matrix_type     full
_refine_ls_R_factor_all     0.1105
_refine_ls_R_factor_gt     0.0983
_refine_ls_wR_factor_gt     0.2862
_refine_ls_wR_factor_ref     0.2944
_refine_ls_goodness_of_fit_ref     1.146
_refine_ls_restrained_S_all     1.146
_refine_ls_number_reflns     3564
_refine_ls_number_parameters     470
_refine_ls_number_restraints     2
_refine_ls_hydrogen_treatment     constr
_refine_ls_weighting_scheme     calc
_refine_ls_weighting_details
        'calc w=1/[\s^2^(Fo^2^)+(0.1469P)^2^+19.0455P] where P=(Fo^2^+2Fc^2^)/3'
_atom_sites_solution_hydrogens     geom
_atom_sites_solution_primary     direct
_atom_sites_solution_secondary     difmap
_refine_ls_shift/su_max     0.000
_refine_ls_shift/su_mean     0.000
_refine_diff_density_max     0.499
_refine_diff_density_min     -0.516
_refine_ls_extinction_method     'SHELXL97 (Sheldrick, 2008)'
_refine_ls_extinction_coef     0.067(7)
_refine_ls_extinction_expression
                                  'Fc^*^=kFc[1+0.001xFc^2^\l^3^/sin(2\q)]^-1/4^'
_refine_ls_abs_structure_details     none
loop_
    _atom_type_symbol
    _atom_type_description
    _atom_type_scat_dispersion_real
    _atom_type_scat_dispersion_imag
    _atom_type_scat_source
    'C' 'C' 0.0033 0.0000
                         'International Tables Vol C Tables 4.2.6.8 and 6.1.1.4'
    'H' 'H' 0.0000 0.0000
                         'International Tables Vol C Tables 4.2.6.8 and 6.1.1.4'
    'O' 'O' 0.0106 0.0000
                         'International Tables Vol C Tables 4.2.6.8 and 6.1.1.4'
_computing_data_collection     'APEX2 (Bruker, 2004)'
_computing_cell_refinement     'SAINT (Bruker, 2004)'
_computing_data_reduction     'SAINT (Bruker, 2004)'
_computing_structure_solution     'SHELXS97 (Sheldrick, 2008)'
_computing_structure_refinement     'SHELXL97 (Sheldrick, 2008)'
_computing_molecular_graphics     'ORTEP-3 (Farrugia, 1997)'
_computing_publication_material     'SHELXL97 (Sheldrick, 2008)'
loop_
    _atom_site_type_symbol
    _atom_site_label
    _atom_site_fract_x
    _atom_site_fract_y
    _atom_site_fract_z
    _atom_site_U_iso_or_equiv
    _atom_site_adp_type
    _atom_site_calc_flag
    _atom_site_refinement_flags
    _atom_site_occupancy
    _atom_site_disorder_assembly
    _atom_site_disorder_group
    C C1 -0.212(2) 0.0826(4) 0.4641(4) 0.033(2) Uani d . 1 . .
    H H1A -0.3259 0.1107 0.4695 0.039 Uiso calc R 1 . .
    H H1B -0.0944 0.0776 0.4965 0.039 Uiso calc R 1 . .
    C C2 -0.394(2) 0.0398(4) 0.4538(4) 0.036(2) Uani d . 1 . .
    H H2A -0.5394 0.0393 0.4802 0.043 Uiso calc R 1 . .
    H H2B -0.4828 0.0424 0.4178 0.043 Uiso calc R 1 . .
    C C3 -0.127(2) -0.0154(3) 0.4094(4) 0.035(2) Uani d . 1 . .
    H H3A 0.0010 0.0093 0.3982 0.042 Uiso calc R 1 . .
    H H3B -0.2696 -0.0194 0.3807 0.042 Uiso calc R 1 . .
    C C4 0.0261(18) -0.0614(3) 0.4193(4) 0.0295(19) Uani d . 1 . .
    H H4A 0.1473 -0.0591 0.4516 0.035 Uiso calc R 1 . .
    H H4B -0.1041 -0.0875 0.4241 0.035 Uiso calc R 1 . .
    C C5 0.3565(19) -0.1064(3) 0.3725(4) 0.032(2) Uani d . 1 . .
    C C6 0.3652(19) -0.1415(3) 0.4119(4) 0.033(2) Uani d . 1 . .
    H H6 0.2444 -0.1407 0.4407 0.040 Uiso calc R 1 . .
    C C7 0.555(2) -0.1773(3) 0.4076(4) 0.040(2) Uani d . 1 . .
    H H7 0.5648 -0.2013 0.4339 0.048 Uiso calc R 1 . .
    C C8 0.728(2) -0.1785(3) 0.3663(5) 0.043(3) Uani d . 1 . .
    H H8 0.8561 -0.2033 0.3640 0.051 Uiso calc R 1 . .
    C C9 0.719(2) -0.1436(4) 0.3272(4) 0.038(2) Uani d . 1 . .
    H H9 0.8412 -0.1447 0.2986 0.046 Uiso calc R 1 . .
    C C10 0.532(2) -0.1076(3) 0.3302(4) 0.035(2) Uani d . 1 . .
    C C11 0.707(2) -0.0650(3) 0.2567(4) 0.032(2) Uani d . 1 . .
    H H11A 0.7199 -0.0925 0.2329 0.039 Uiso calc R 1 . .
    H H11B 0.8852 -0.0604 0.2756 0.039 Uiso calc R 1 . .
    C C12 0.630(2) -0.0222(3) 0.2247(4) 0.041(2) Uani d . 1 . .
    H H12A 0.7406 -0.0215 0.1924 0.049 Uiso calc R 1 . .
    H H12B 0.4361 -0.0248 0.2128 0.049 Uiso calc R 1 . .
    C C13 0.427(2) 0.0340(3) 0.2823(4) 0.033(2) Uani d . 1 . .
    H H13A 0.3957 0.0113 0.3113 0.040 Uiso calc R 1 . .
    H H13B 0.2627 0.0353 0.2584 0.040 Uiso calc R 1 . .
    C C14 0.4934(19) 0.0814(4) 0.3048(4) 0.033(2) Uani d . 1 . .
    H H14A 0.6710 0.0811 0.3249 0.039 Uiso calc R 1 . .
    H H14B 0.5002 0.1051 0.2761 0.039 Uiso calc R 1 . .
    C C15 0.2997(17) 0.1272(3) 0.3756(4) 0.0277(18) Uani d . 1 . .
    C C16 0.4900(18) 0.1624(3) 0.3713(4) 0.0294(19) Uani d . 1 . .
    H H16 0.6100 0.1628 0.3424 0.035 Uiso calc R 1 . .
    C C17 0.505(2) 0.1984(3) 0.4110(4) 0.038(2) Uani d . 1 . .
    H H17 0.6328 0.2231 0.4082 0.045 Uiso calc R 1 . .
    C C18 0.3359(19) 0.1972(3) 0.4526(4) 0.035(2) Uani d . 1 . .
    H H18 0.3461 0.2211 0.4790 0.042 Uiso calc R 1 . .
    C C19 0.144(2) 0.1603(3) 0.4566(4) 0.032(2) Uani d . 1 . .
    H H19 0.0274 0.1591 0.4861 0.038 Uiso calc R 1 . .
    C C20 0.1258(18) 0.1265(3) 0.4179(4) 0.031(2) Uani d . 1 . .
    O O1 -0.0471(13) 0.0889(2) 0.4184(3) 0.0334(15) Uani d . 1 . .
    O O2 -0.2456(14) -0.0028(2) 0.4572(3) 0.0379(16) Uani d . 1 . .
    O O3 0.1848(13) -0.0692(2) 0.3723(3) 0.0350(16) Uani d . 1 . .
    O O4 0.4961(14) -0.0723(2) 0.2945(3) 0.0381(17) Uani d . 1 . .
    O O5 0.6677(15) 0.0207(3) 0.2526(3) 0.0414(18) Uani d . 1 . .
    O O6 0.2725(13) 0.0911(2) 0.3399(3) 0.0325(15) Uani d . 1 . .
    C C21 0.274(2) 0.2188(4) 0.7537(5) 0.041(2) Uani d . 1 . .
    H H21A 0.2570 0.1907 0.7765 0.049 Uiso calc R 1 . .
    H H21B 0.0967 0.2245 0.7348 0.049 Uiso calc R 1 . .
    C C22 0.354(2) 0.2602(3) 0.7869(4) 0.035(2) Uani d . 1 . .
    H H22A 0.2364 0.2614 0.8182 0.043 Uiso calc R 1 . .
    H H22B 0.5448 0.2559 0.8005 0.043 Uiso calc R 1 . .
    C C23 0.5683(18) 0.3155(3) 0.7319(4) 0.0294(19) Uani d . 1 . .
    H H23A 0.5979 0.2925 0.7031 0.035 Uiso calc R 1 . .
    H H23B 0.7303 0.3153 0.7566 0.035 Uiso calc R 1 . .
    C C24 0.526(2) 0.3640(3) 0.7083(4) 0.032(2) Uani d . 1 . .
    H H24A 0.3490 0.3656 0.6881 0.038 Uiso calc R 1 . .
    H H24B 0.5258 0.3877 0.7371 0.038 Uiso calc R 1 . .
    C C25 0.724(2) 0.4109(3) 0.6399(4) 0.031(2) Uani d . 1 . .
    C C26 0.5268(19) 0.4460(3) 0.6442(4) 0.032(2) Uani d . 1 . .
    H H26 0.4039 0.4457 0.6727 0.038 Uiso calc R 1 . .
    C C27 0.5145(17) 0.4811(4) 0.6062(4) 0.032(2) Uani d . 1 . .
    H H27 0.3801 0.5049 0.6082 0.039 Uiso calc R 1 . .
    C C28 0.6990(19) 0.4818(3) 0.5647(4) 0.032(2) Uani d . 1 . .
    H H28 0.6901 0.5065 0.5394 0.038 Uiso calc R 1 . .
    C C29 0.8951(18) 0.4469(3) 0.5600(4) 0.0307(19) Uani d . 1 . .
    H H29 1.0202 0.4478 0.5319 0.037 Uiso calc R 1 . .
    C C30 0.9041(18) 0.4109(3) 0.5970(4) 0.0283(19) Uani d . 1 . .
    C C31 1.2366(19) 0.3687(3) 0.5498(4) 0.031(2) Uani d . 1 . .
    H H31A 1.3639 0.3953 0.5465 0.037 Uiso calc R 1 . .
    H H31B 1.1140 0.3678 0.5176 0.037 Uiso calc R 1 . .
    C C32 1.3939(19) 0.3235(3) 0.5552(4) 0.033(2) Uani d . 1 . .
    H H32A 1.5297 0.3221 0.5269 0.040 Uiso calc R 1 . .
    H H32B 1.4948 0.3232 0.5901 0.040 Uiso calc R 1 . .
    C C33 1.1119(19) 0.2686(3) 0.6009(4) 0.032(2) Uani d . 1 . .
    H H33A 0.9953 0.2936 0.6152 0.038 Uiso calc R 1 . .
    H H33B 1.2594 0.2614 0.6277 0.038 Uiso calc R 1 . .
    C C34 0.9432(19) 0.2249(3) 0.5878(4) 0.034(2) Uani d . 1 . .
    H H34A 0.8174 0.2302 0.5566 0.041 Uiso calc R 1 . .
    H H34B 1.0624 0.1979 0.5803 0.041 Uiso calc R 1 . .
    C C35 0.625(2) 0.1796(4) 0.6351(4) 0.037(2) Uani d . 1 . .
    C C36 0.604(2) 0.1462(4) 0.5958(5) 0.038(2) Uani d . 1 . .
    H H36 0.7148 0.1484 0.5657 0.046 Uiso calc R 1 . .
    C C37 0.420(2) 0.1088(4) 0.5998(5) 0.044(3) Uani d . 1 . .
    H H37 0.4148 0.0850 0.5733 0.053 Uiso calc R 1 . .
    C C38 0.246(2) 0.1064(4) 0.6417(5) 0.043(3) Uani d . 1 . .
    H H38 0.1158 0.0819 0.6436 0.051 Uiso calc R 1 . .
    C C39 0.266(2) 0.1413(3) 0.6819(5) 0.039(2) Uani d . 1 . .
    H H39 0.1482 0.1401 0.7113 0.046 Uiso calc R 1 . .
    C C40 0.453(2) 0.1766(3) 0.6787(4) 0.037(2) Uani d . 1 . .
    O O7 0.4850(14) 0.2117(2) 0.7157(3) 0.0348(15) Uani d . 1 . .
    O O8 0.3343(15) 0.3040(2) 0.7592(3) 0.0386(16) Uani d . 1 . .
    O O9 0.7442(12) 0.3724(2) 0.6740(3) 0.0312(15) Uani d . 1 . .
    O O10 1.0815(13) 0.3740(2) 0.5963(3) 0.0339(15) Uani d . 1 . .
    O O11 1.2235(14) 0.2826(2) 0.5513(3) 0.0365(16) Uani d . 1 . .
    O O12 0.7963(14) 0.2174(2) 0.6350(3) 0.0361(16) Uani d . 1 . .
loop_
    _atom_site_aniso_label
    _atom_site_aniso_U_11
    _atom_site_aniso_U_22
    _atom_site_aniso_U_33
    _atom_site_aniso_U_12
    _atom_site_aniso_U_13
    _atom_site_aniso_U_23
    C1 0.031(5) 0.030(5) 0.037(5) 0.006(4) 0.004(4) -0.002(4)
    C2 0.031(5) 0.034(5) 0.043(5) 0.006(4) 0.007(4) 0.001(4)
    C3 0.038(5) 0.028(5) 0.040(5) -0.007(4) 0.006(4) -0.001(4)
    C4 0.027(4) 0.027(4) 0.035(5) -0.005(3) 0.003(4) -0.002(4)
    C5 0.029(5) 0.021(4) 0.047(6) 0.001(3) 0.000(4) 0.003(4)
    C6 0.032(5) 0.024(4) 0.042(5) -0.002(4) -0.002(4) 0.002(4)
    C7 0.049(6) 0.026(5) 0.045(6) 0.003(4) -0.010(5) 0.004(4)
    C8 0.047(6) 0.021(5) 0.059(7) 0.007(4) -0.005(5) -0.006(4)
    C9 0.034(5) 0.034(5) 0.046(6) 0.008(4) 0.003(4) -0.007(4)
    C10 0.036(5) 0.031(5) 0.038(5) 0.000(4) -0.005(4) -0.001(4)
    C11 0.040(5) 0.020(4) 0.037(5) 0.001(4) 0.005(4) -0.005(4)
    C12 0.057(7) 0.024(5) 0.042(6) -0.002(4) 0.014(5) -0.007(4)
    C13 0.037(5) 0.025(4) 0.037(5) 0.003(4) 0.008(4) 0.000(4)
    C14 0.026(5) 0.036(5) 0.036(5) 0.000(4) 0.003(4) -0.003(4)
    C15 0.022(4) 0.030(5) 0.031(4) -0.002(3) 0.006(3) -0.002(4)
    C16 0.027(4) 0.028(4) 0.033(5) -0.002(4) 0.003(4) 0.003(4)
    C17 0.057(6) 0.016(4) 0.040(5) 0.002(4) 0.000(5) 0.000(4)
    C18 0.029(5) 0.032(5) 0.043(5) 0.010(4) 0.001(4) -0.001(4)
    C19 0.034(5) 0.022(4) 0.039(5) 0.007(4) 0.005(4) -0.005(4)
    C20 0.028(5) 0.031(5) 0.034(5) 0.001(4) -0.002(4) -0.001(4)
    O1 0.030(3) 0.029(3) 0.042(4) 0.001(3) 0.005(3) -0.005(3)
    O2 0.043(4) 0.033(4) 0.038(4) 0.008(3) 0.005(3) 0.003(3)
    O3 0.026(3) 0.040(4) 0.039(4) -0.001(3) 0.009(3) 0.003(3)
    O4 0.041(4) 0.031(4) 0.043(4) 0.003(3) 0.012(3) 0.003(3)
    O5 0.045(4) 0.032(4) 0.049(4) 0.009(3) 0.018(3) -0.013(3)
    O6 0.030(3) 0.030(3) 0.038(4) -0.007(3) 0.006(3) -0.008(3)
    C21 0.043(6) 0.032(5) 0.049(6) 0.003(4) 0.013(5) 0.004(4)
    C22 0.043(5) 0.031(5) 0.033(5) 0.001(4) 0.008(4) 0.007(4)
    C23 0.023(4) 0.027(4) 0.039(5) -0.001(3) 0.002(4) 0.004(4)
    C24 0.036(5) 0.030(5) 0.029(4) -0.005(4) 0.003(4) -0.001(4)
    C25 0.038(5) 0.018(4) 0.037(5) -0.005(4) -0.008(4) 0.001(3)
    C26 0.028(4) 0.030(5) 0.036(5) -0.006(4) -0.005(4) -0.002(4)
    C27 0.013(4) 0.042(5) 0.042(5) -0.003(3) -0.002(3) 0.000(4)
    C28 0.034(5) 0.025(4) 0.037(5) 0.003(4) 0.000(4) 0.005(4)
    C29 0.023(4) 0.033(5) 0.036(5) -0.002(4) 0.002(3) -0.001(4)
    C30 0.023(4) 0.021(4) 0.041(5) -0.006(3) -0.005(4) -0.002(4)
    C31 0.027(5) 0.033(5) 0.034(5) -0.011(4) 0.006(4) -0.007(4)
    C32 0.026(4) 0.038(5) 0.037(5) 0.002(4) 0.013(4) -0.008(4)
    C33 0.027(4) 0.024(4) 0.045(5) -0.005(3) 0.000(4) 0.000(4)
    C34 0.028(4) 0.027(4) 0.048(6) 0.000(4) -0.003(4) -0.007(4)
    C35 0.036(5) 0.031(5) 0.046(6) -0.004(4) 0.000(4) 0.006(4)
    C36 0.024(4) 0.039(5) 0.052(6) 0.001(4) 0.006(4) -0.007(5)
    C37 0.035(5) 0.031(5) 0.066(7) -0.003(4) -0.005(5) -0.012(5)
    C38 0.044(6) 0.027(5) 0.057(7) 0.000(4) 0.004(5) -0.004(5)
    C39 0.042(6) 0.020(4) 0.054(6) 0.005(4) 0.007(5) 0.004(4)
    C40 0.038(5) 0.016(4) 0.057(6) 0.013(4) 0.005(5) 0.002(4)
    O7 0.036(3) 0.025(3) 0.043(4) -0.006(3) 0.003(3) 0.000(3)
    O8 0.042(4) 0.029(3) 0.045(4) 0.006(3) 0.012(3) 0.006(3)
    O9 0.031(3) 0.028(3) 0.034(3) 0.000(3) -0.002(3) 0.005(3)
    O10 0.031(3) 0.034(4) 0.037(4) 0.006(3) 0.004(3) 0.003(3)
    O11 0.040(4) 0.030(3) 0.040(4) -0.005(3) 0.014(3) -0.007(3)
    O12 0.045(4) 0.018(3) 0.045(4) -0.011(3) 0.007(3) -0.003(3)
_geom_special_details
;
All e.s.d.'s (except the e.s.d. in the dihedral angle between two l.s. planes)
are estimated using the full covariance matrix. The cell e.s.d.'s are taken
into account individually in the estimation of e.s.d.'s in distances, angles
and torsion angles; correlations between e.s.d.'s in cell parameters are only
used when they are defined by crystal symmetry. An approximate (isotropic)
treatment of cell e.s.d.'s is used for estimating e.s.d.'s involving l.s.
planes.
;
loop_
    _geom_bond_atom_site_label_1
    _geom_bond_atom_site_label_2
    _geom_bond_site_symmetry_2
    _geom_bond_distance
    _geom_bond_publ_flag
    C1 O1 . 1.437(12) ?
    C1 C2 . 1.530(14) ?
    C1 H1A . 0.9900 ?
    C1 H1B . 0.9900 ?
    C2 O2 . 1.420(12) ?
    C2 H2A . 0.9900 ?
    C2 H2B . 0.9900 ?
    C3 O2 . 1.397(12) ?
    C3 C4 . 1.532(13) ?
    C3 H3A . 0.9900 ?
    C3 H3B . 0.9900 ?
    C4 O3 . 1.452(12) ?
    C4 H4A . 0.9900 ?
    C4 H4B . 0.9900 ?
    C5 O3 . 1.355(11) ?
    C5 C10 . 1.391(15) ?
    C5 C6 . 1.406(14) ?
    C6 C7 . 1.392(14) ?
    C6 H6 . 0.9500 ?
    C7 C8 . 1.361(16) ?
    C7 H7 . 0.9500 ?
    C8 C9 . 1.397(16) ?
    C8 H8 . 0.9500 ?
    C9 C10 . 1.383(14) ?
    C9 H9 . 0.9500 ?
    C10 O4 . 1.355(12) ?
    C11 O4 . 1.441(12) ?
    C11 C12 . 1.502(14) ?
    C11 H11A . 0.9900 ?
    C11 H11B . 0.9900 ?
    C12 O5 . 1.419(12) ?
    C12 H12A . 0.9900 ?
    C12 H12B . 0.9900 ?
    C13 O5 . 1.466(11) ?
    C13 C14 . 1.500(13) ?
    C13 H13A . 0.9900 ?
    C13 H13B . 0.9900 ?
    C14 O6 . 1.446(11) ?
    C14 H14A . 0.9900 ?
    C14 H14B . 0.9900 ?
    C15 O6 . 1.368(11) ?
    C15 C16 . 1.379(12) ?
    C15 C20 . 1.384(13) ?
    C16 C17 . 1.429(14) ?
    C16 H16 . 0.9500 ?
    C17 C18 . 1.353(15) ?
    C17 H17 . 0.9500 ?
    C18 C19 . 1.422(14) ?
    C18 H18 . 0.9500 ?
    C19 C20 . 1.371(13) ?
    C19 H19 . 0.9500 ?
    C20 O1 . 1.369(11) ?
    C21 O7 . 1.443(13) ?
    C21 C22 . 1.491(15) ?
    C21 H21A . 0.9900 ?
    C21 H21B . 0.9900 ?
    C22 O8 . 1.435(12) ?
    C22 H22A . 0.9900 ?
    C22 H22B . 0.9900 ?
    C23 O8 . 1.396(11) ?
    C23 C24 . 1.518(13) ?
    C23 H23A . 0.9900 ?
    C23 H23B . 0.9900 ?
    C24 O9 . 1.418(11) ?
    C24 H24A . 0.9900 ?
    C24 H24B . 0.9900 ?
    C25 O9 . 1.394(11) ?
    C25 C26 . 1.402(13) ?
    C25 C30 . 1.414(14) ?
    C26 C27 . 1.384(14) ?
    C26 H26 . 0.9500 ?
    C27 C28 . 1.402(13) ?
    C27 H27 . 0.9500 ?
    C28 C29 . 1.393(13) ?
    C28 H28 . 0.9500 ?
    C29 C30 . 1.383(13) ?
    C29 H29 . 0.9500 ?
    C30 O10 . 1.368(11) ?
    C31 O10 . 1.420(12) ?
    C31 C32 . 1.508(14) ?
    C31 H31A . 0.9900 ?
    C31 H31B . 0.9900 ?
    C32 O11 . 1.437(12) ?
    C32 H32A . 0.9900 ?
    C32 H32B . 0.9900 ?
    C33 O11 . 1.435(12) ?
    C33 C34 . 1.528(12) ?
    C33 H33A . 0.9900 ?
    C33 H33B . 0.9900 ?
    C34 O12 . 1.423(13) ?
    C34 H34A . 0.9900 ?
    C34 H34B . 0.9900 ?
    C35 O12 . 1.370(12) ?
    C35 C36 . 1.371(15) ?
    C35 C40 . 1.407(15) ?
    C36 C37 . 1.405(15) ?
    C36 H36 . 0.9500 ?
    C37 C38 . 1.376(17) ?
    C37 H37 . 0.9500 ?
    C38 C39 . 1.419(16) ?
    C38 H38 . 0.9500 ?
    C39 C40 . 1.367(15) ?
    C39 H39 . 0.9500 ?
    C40 O7 . 1.372(12) ?
loop_
    _geom_angle_atom_site_label_1
    _geom_angle_atom_site_label_2
    _geom_angle_atom_site_label_3
    _geom_angle_site_symmetry_1
    _geom_angle_site_symmetry_3
    _geom_angle
    _geom_angle_publ_flag
    O1 C1 C2 . . 107.9(8) ?
    O1 C1 H1A . . 110.1 ?
    C2 C1 H1A . . 110.1 ?
    O1 C1 H1B . . 110.1 ?
    C2 C1 H1B . . 110.1 ?
    H1A C1 H1B . . 108.4 ?
    O2 C2 C1 . . 112.4(8) ?
    O2 C2 H2A . . 109.1 ?
    C1 C2 H2A . . 109.1 ?
    O2 C2 H2B . . 109.1 ?
    C1 C2 H2B . . 109.1 ?
    H2A C2 H2B . . 107.9 ?
    O2 C3 C4 . . 107.3(8) ?
    O2 C3 H3A . . 110.3 ?
    C4 C3 H3A . . 110.3 ?
    O2 C3 H3B . . 110.3 ?
    C4 C3 H3B . . 110.3 ?
    H3A C3 H3B . . 108.5 ?
    O3 C4 C3 . . 105.9(7) ?
    O3 C4 H4A . . 110.6 ?
    C3 C4 H4A . . 110.6 ?
    O3 C4 H4B . . 110.6 ?
    C3 C4 H4B . . 110.6 ?
    H4A C4 H4B . . 108.7 ?
    O3 C5 C10 . . 114.6(8) ?
    O3 C5 C6 . . 124.5(9) ?
    C10 C5 C6 . . 120.9(9) ?
    C7 C6 C5 . . 118.3(10) ?
    C7 C6 H6 . . 120.8 ?
    C5 C6 H6 . . 120.8 ?
    C8 C7 C6 . . 120.9(10) ?
    C8 C7 H7 . . 119.6 ?
    C6 C7 H7 . . 119.6 ?
    C7 C8 C9 . . 120.8(9) ?
    C7 C8 H8 . . 119.6 ?
    C9 C8 H8 . . 119.6 ?
    C10 C9 C8 . . 119.8(10) ?
    C10 C9 H9 . . 120.1 ?
    C8 C9 H9 . . 120.1 ?
    O4 C10 C9 . . 126.2(10) ?
    O4 C10 C5 . . 114.5(9) ?
    C9 C10 C5 . . 119.3(9) ?
    O4 C11 C12 . . 107.3(8) ?
    O4 C11 H11A . . 110.2 ?
    C12 C11 H11A . . 110.2 ?
    O4 C11 H11B . . 110.2 ?
    C12 C11 H11B . . 110.2 ?
    H11A C11 H11B . . 108.5 ?
    O5 C12 C11 . . 114.6(9) ?
    O5 C12 H12A . . 108.6 ?
    C11 C12 H12A . . 108.6 ?
    O5 C12 H12B . . 108.6 ?
    C11 C12 H12B . . 108.6 ?
    H12A C12 H12B . . 107.6 ?
    O5 C13 C14 . . 105.0(8) ?
    O5 C13 H13A . . 110.7 ?
    C14 C13 H13A . . 110.7 ?
    O5 C13 H13B . . 110.7 ?
    C14 C13 H13B . . 110.7 ?
    H13A C13 H13B . . 108.8 ?
    O6 C14 C13 . . 104.3(7) ?
    O6 C14 H14A . . 110.9 ?
    C13 C14 H14A . . 110.9 ?
    O6 C14 H14B . . 110.9 ?
    C13 C14 H14B . . 110.9 ?
    H14A C14 H14B . . 108.9 ?
    O6 C15 C16 . . 123.4(8) ?
    O6 C15 C20 . . 116.1(8) ?
    C16 C15 C20 . . 120.5(9) ?
    C15 C16 C17 . . 119.2(9) ?
    C15 C16 H16 . . 120.4 ?
    C17 C16 H16 . . 120.4 ?
    C18 C17 C16 . . 120.1(9) ?
    C18 C17 H17 . . 119.9 ?
    C16 C17 H17 . . 119.9 ?
    C17 C18 C19 . . 119.9(9) ?
    C17 C18 H18 . . 120.1 ?
    C19 C18 H18 . . 120.1 ?
    C20 C19 C18 . . 119.9(9) ?
    C20 C19 H19 . . 120.1 ?
    C18 C19 H19 . . 120.1 ?
    O1 C20 C19 . . 124.8(9) ?
    O1 C20 C15 . . 114.7(8) ?
    C19 C20 C15 . . 120.4(9) ?
    C20 O1 C1 . . 118.2(7) ?
    C3 O2 C2 . . 113.4(8) ?
    C5 O3 C4 . . 117.8(8) ?
    C10 O4 C11 . . 117.5(8) ?
    C12 O5 C13 . . 112.4(8) ?
    C15 O6 C14 . . 119.0(7) ?
    O7 C21 C22 . . 107.4(9) ?
    O7 C21 H21A . . 110.2 ?
    C22 C21 H21A . . 110.2 ?
    O7 C21 H21B . . 110.2 ?
    C22 C21 H21B . . 110.2 ?
    H21A C21 H21B . . 108.5 ?
    O8 C22 C21 . . 114.2(9) ?
    O8 C22 H22A . . 108.7 ?
    C21 C22 H22A . . 108.7 ?
    O8 C22 H22B . . 108.7 ?
    C21 C22 H22B . . 108.7 ?
    H22A C22 H22B . . 107.6 ?
    O8 C23 C24 . . 107.5(7) ?
    O8 C23 H23A . . 110.2 ?
    C24 C23 H23A . . 110.2 ?
    O8 C23 H23B . . 110.2 ?
    C24 C23 H23B . . 110.2 ?
    H23A C23 H23B . . 108.5 ?
    O9 C24 C23 . . 107.1(8) ?
    O9 C24 H24A . . 110.3 ?
    C23 C24 H24A . . 110.3 ?
    O9 C24 H24B . . 110.3 ?
    C23 C24 H24B . . 110.3 ?
    H24A C24 H24B . . 108.6 ?
    O9 C25 C26 . . 123.4(9) ?
    O9 C25 C30 . . 115.8(8) ?
    C26 C25 C30 . . 120.6(8) ?
    C27 C26 C25 . . 118.6(9) ?
    C27 C26 H26 . . 120.7 ?
    C25 C26 H26 . . 120.7 ?
    C26 C27 C28 . . 120.4(9) ?
    C26 C27 H27 . . 119.8 ?
    C28 C27 H27 . . 119.8 ?
    C29 C28 C27 . . 121.3(9) ?
    C29 C28 H28 . . 119.4 ?
    C27 C28 H28 . . 119.4 ?
    C30 C29 C28 . . 118.7(9) ?
    C30 C29 H29 . . 120.7 ?
    C28 C29 H29 . . 120.7 ?
    O10 C30 C29 . . 124.7(9) ?
    O10 C30 C25 . . 115.0(8) ?
    C29 C30 C25 . . 120.3(8) ?
    O10 C31 C32 . . 107.8(8) ?
    O10 C31 H31A . . 110.1 ?
    C32 C31 H31A . . 110.1 ?
    O10 C31 H31B . . 110.1 ?
    C32 C31 H31B . . 110.1 ?
    H31A C31 H31B . . 108.5 ?
    O11 C32 C31 . . 113.3(8) ?
    O11 C32 H32A . . 108.9 ?
    C31 C32 H32A . . 108.9 ?
    O11 C32 H32B . . 108.9 ?
    C31 C32 H32B . . 108.9 ?
    H32A C32 H32B . . 107.7 ?
    O11 C33 C34 . . 105.2(8) ?
    O11 C33 H33A . . 110.7 ?
    C34 C33 H33A . . 110.7 ?
    O11 C33 H33B . . 110.7 ?
    C34 C33 H33B . . 110.7 ?
    H33A C33 H33B . . 108.8 ?
    O12 C34 C33 . . 103.2(7) ?
    O12 C34 H34A . . 111.1 ?
    C33 C34 H34A . . 111.1 ?
    O12 C34 H34B . . 111.1 ?
    C33 C34 H34B . . 111.1 ?
    H34A C34 H34B . . 109.1 ?
    O12 C35 C36 . . 125.4(10) ?
    O12 C35 C40 . . 115.8(9) ?
    C36 C35 C40 . . 118.8(9) ?
    C35 C36 C37 . . 120.8(11) ?
    C35 C36 H36 . . 119.6 ?
    C37 C36 H36 . . 119.6 ?
    C38 C37 C36 . . 120.5(10) ?
    C38 C37 H37 . . 119.8 ?
    C36 C37 H37 . . 119.8 ?
    C37 C38 C39 . . 118.7(10) ?
    C37 C38 H38 . . 120.7 ?
    C39 C38 H38 . . 120.7 ?
    C40 C39 C38 . . 120.3(10) ?
    C40 C39 H39 . . 119.9 ?
    C38 C39 H39 . . 119.9 ?
    C39 C40 O7 . . 124.1(10) ?
    C39 C40 C35 . . 120.9(10) ?
    O7 C40 C35 . . 115.0(9) ?
    C40 O7 C21 . . 118.7(8) ?
    C23 O8 C22 . . 113.6(7) ?
    C25 O9 C24 . . 117.9(7) ?
    C30 O10 C31 . . 117.0(8) ?
    C33 O11 C32 . . 114.0(7) ?
    C35 O12 C34 . . 116.6(7) ?
loop_
    _geom_torsion_atom_site_label_1
    _geom_torsion_atom_site_label_2
    _geom_torsion_atom_site_label_3
    _geom_torsion_atom_site_label_4
    _geom_torsion_site_symmetry_1
    _geom_torsion_site_symmetry_2
    _geom_torsion_site_symmetry_3
    _geom_torsion_site_symmetry_4
    _geom_torsion
    _geom_torsion_publ_flag
    O1 C1 C2 O2 . . . . 72.6(10) ?
    O2 C3 C4 O3 . . . . -170.3(7) ?
    O3 C5 C6 C7 . . . . -179.0(9) ?
    C10 C5 C6 C7 . . . . 0.4(14) ?
    C5 C6 C7 C8 . . . . -0.2(15) ?
    C6 C7 C8 C9 . . . . 0.1(16) ?
    C7 C8 C9 C10 . . . . -0.3(16) ?
    C8 C9 C10 O4 . . . . -178.2(10) ?
    C8 C9 C10 C5 . . . . 0.5(15) ?
    O3 C5 C10 O4 . . . . -2.2(12) ?
    C6 C5 C10 O4 . . . . 178.3(9) ?
    O3 C5 C10 C9 . . . . 178.9(9) ?
    C6 C5 C10 C9 . . . . -0.6(14) ?
    O4 C11 C12 O5 . . . . 74.0(11) ?
    O5 C13 C14 O6 . . . . -172.4(7) ?
    O6 C15 C16 C17 . . . . -179.3(9) ?
    C20 C15 C16 C17 . . . . -0.4(14) ?
    C15 C16 C17 C18 . . . . 1.0(14) ?
    C16 C17 C18 C19 . . . . -0.2(14) ?
    C17 C18 C19 C20 . . . . -1.3(14) ?
    C18 C19 C20 O1 . . . . 178.4(9) ?
    C18 C19 C20 C15 . . . . 2.0(14) ?
    O6 C15 C20 O1 . . . . 1.1(12) ?
    C16 C15 C20 O1 . . . . -177.9(8) ?
    O6 C15 C20 C19 . . . . 177.9(9) ?
    C16 C15 C20 C19 . . . . -1.1(14) ?
    C19 C20 O1 C1 . . . . -3.7(13) ?
    C15 C20 O1 C1 . . . . 172.9(8) ?
    C2 C1 O1 C20 . . . . 177.6(8) ?
    C4 C3 O2 C2 . . . . 179.7(8) ?
    C1 C2 O2 C3 . . . . -86.0(10) ?
    C10 C5 O3 C4 . . . . -170.4(8) ?
    C6 C5 O3 C4 . . . . 9.0(13) ?
    C3 C4 O3 C5 . . . . 175.2(8) ?
    C9 C10 O4 C11 . . . . -14.9(14) ?
    C5 C10 O4 C11 . . . . 166.3(8) ?
    C12 C11 O4 C10 . . . . -175.8(8) ?
    C11 C12 O5 C13 . . . . -88.0(11) ?
    C14 C13 O5 C12 . . . . -175.2(8) ?
    C16 C15 O6 C14 . . . . 17.5(13) ?
    C20 C15 O6 C14 . . . . -161.4(8) ?
    C13 C14 O6 C15 . . . . 166.0(8) ?
    O7 C21 C22 O8 . . . . 71.1(11) ?
    O8 C23 C24 O9 . . . . -171.1(7) ?
    O9 C25 C26 C27 . . . . -175.9(8) ?
    C30 C25 C26 C27 . . . . -1.1(12) ?
    C25 C26 C27 C28 . . . . -1.0(13) ?
    C26 C27 C28 C29 . . . . 1.3(14) ?
    C27 C28 C29 C30 . . . . 0.5(14) ?
    C28 C29 C30 O10 . . . . 178.4(8) ?
    C28 C29 C30 C25 . . . . -2.5(13) ?
    O9 C25 C30 O10 . . . . -2.7(11) ?
    C26 C25 C30 O10 . . . . -178.0(8) ?
    O9 C25 C30 C29 . . . . 178.1(8) ?
    C26 C25 C30 C29 . . . . 2.8(12) ?
    O10 C31 C32 O11 . . . . 69.6(10) ?
    O11 C33 C34 O12 . . . . -169.3(7) ?
    O12 C35 C36 C37 . . . . -179.8(10) ?
    C40 C35 C36 C37 . . . . -1.9(15) ?
    C35 C36 C37 C38 . . . . 3.6(16) ?
    C36 C37 C38 C39 . . . . -2.8(16) ?
    C37 C38 C39 C40 . . . . 0.4(16) ?
    C38 C39 C40 O7 . . . . 179.9(9) ?
    C38 C39 C40 C35 . . . . 1.3(15) ?
    O12 C35 C40 C39 . . . . 177.5(9) ?
    C36 C35 C40 C39 . . . . -0.6(14) ?
    O12 C35 C40 O7 . . . . -1.2(12) ?
    C36 C35 C40 O7 . . . . -179.2(9) ?
    C39 C40 O7 C21 . . . . -14.8(14) ?
    C35 C40 O7 C21 . . . . 163.8(9) ?
    C22 C21 O7 C40 . . . . -177.2(8) ?
    C24 C23 O8 C22 . . . . -175.7(8) ?
    C21 C22 O8 C23 . . . . -86.7(11) ?
    C26 C25 O9 C24 . . . . 11.6(12) ?
    C30 C25 O9 C24 . . . . -163.5(8) ?
    C23 C24 O9 C25 . . . . 168.2(7) ?
    C29 C30 O10 C31 . . . . -10.2(12) ?
    C25 C30 O10 C31 . . . . 170.6(7) ?
    C32 C31 O10 C30 . . . . -174.1(7) ?
    C34 C33 O11 C32 . . . . -179.3(7) ?
    C31 C32 O11 C33 . . . . -86.3(10) ?
    C36 C35 O12 C34 . . . . 6.7(14) ?
    C40 C35 O12 C34 . . . . -171.2(8) ?
    C33 C34 O12 C35 . . . . -179.7(8) ?
loop_
    _geom_hbond_atom_site_label_D
    _geom_hbond_atom_site_label_H
    _geom_hbond_atom_site_label_A
    _geom_hbond_site_symmetry_A
    _geom_hbond_distance_DH
    _geom_hbond_distance_HA
    _geom_hbond_distance_DA
    _geom_hbond_angle_DHA
    C16 H16 O8 4_554 0.95 2.57 3.460(10)
                                       157
    C26 H26 O5 4_455 0.95 2.54 3.420(10)
                                       155
data_global
_journal_date_recd_electronic     2008-08-14
_journal_date_accepted     2008-09-19
_journal_name_full     'Acta Crystallographica, Section E'
_journal_year     2008
_journal_volume     64
_journal_issue     10
_journal_page_first     o2001
_journal_page_last     o2001
_journal_paper_category     QO
_journal_coeditor_code     IM2081
_publ_contact_author_name     'William T. A. Harrison'
_publ_contact_author_address
;
Department of Chemistry
University of Aberdeen
Aberdeen  AB24 3UE
Scotland
;
_publ_contact_author_email     w.harrison@abdn.ac.uk
_publ_contact_author_fax     ' 44 1224 272921 '
_publ_contact_author_phone     ' 44 1224 272897 '
_publ_section_title
;
Dibenzo-18-crown-6
;
loop_
    _publ_author_name
    _publ_author_address
    'de Lima, Geraldo M.'
;
Departamento de Quimica
Universidade Federal de Minas Gerais, UFMG
Avenida Ant\^onio Carlos 6627
Belo Horizonte, MG, CEP 31270-901
Brazil
;
    'Wardell, James L.'
;
Departamento de Quimica
Universidade Federal de Minas Gerais, UFMG
Avenida Ant\^onio Carlos 6627
Belo Horizonte, MG, CEP 31270-901
Brazil
;
    'Harrison, William T. A.'
;   Department of Chemistry
    University of Aberdeen
    Meston Walk
    Aberdeen AB24 3UE
    Scotland
;
