# Supplementary material for: Dibenzo-18-crown-6
Source: Acta Crystallogr Sect E Struct Rep Online. 2008 Sep 24;64(Pt 10):o2001. doi: 10.1107/S1600536808030250 (PMC2959367; doi:10.1107/S1600536808030250)
Supplement: Supplementary file 2 [file e-64-o2001-Isup2.hkl]

# 
# h,k,l, Fc-squared, Fo-squared, sigma(Fo-squared) and status flag 
# 
data_I
_shelx_title ' ssh0492 in Cc' 
_shelx_refln_list_code          4 
_shelx_F_calc_maximum      180.64 
_exptl_crystal_F_000      1536.00 
_reflns_d_resolution_high  0.7991 
 
loop_ 
 _symmetry_equiv_pos_as_xyz 
 'x, y, z' 
 'x, -y, z+1/2' 
 'x+1/2, y+1/2, z' 
 'x+1/2, -y+1/2, z+1/2' 
 
_cell_length_a     4.9020 
_cell_length_b    28.5820 
_cell_length_c    25.0580 
_cell_angle_alpha  90.000 
_cell_angle_beta   92.049 
_cell_angle_gamma  90.000 
 
_shelx_F_squared_multiplier     1.000 
 
loop_ 
 _refln_index_h 
 _refln_index_k 
 _refln_index_l 
 _refln_F_squared_calc 
 _refln_F_squared_meas 
 _refln_F_squared_sigma 
 _refln_observed_status 
   2   0   0     1067.53      823.85     32.56 o 
   4   0   0     1482.99     1455.25     81.20 o 
   6   0   0       67.61      116.24     48.98 o 
   1   1   0     9352.51     9204.08    210.67 o 
   3   1   0      100.35       71.60     14.92 o 
   5   1   0      309.54     1260.75     47.29 o 
   2   2   0      859.36      775.27     23.38 o 
   4   2   0     1026.06      944.03     36.18 o 
   6   2   0      191.18      284.79     52.55 o 
   1   3   0     7180.11     8024.01    151.75 o 
   3   3   0      852.29      817.50     24.48 o 
   5   3   0      653.19      755.16     40.73 o 
   2   4   0      131.60       80.91     13.24 o 
   4   4   0      286.34      440.72     32.83 o 
   6   4   0      179.12      201.23     50.14 o 
   3   5   0     1142.53     1125.45     29.09 o 
   5   5   0      163.53      273.24     36.60 o 
   0   6   0       16.37       21.37     15.71 o 
   2   6   0     3462.52     3055.60     62.26 o 
   4   6   0      605.25      566.09     31.62 o 
   6   6   0       10.85        2.61     44.15 o 
   1   7   0      205.97      242.77     12.77 o 
   3   7   0     1646.76     1601.74     40.80 o 
   5   7   0       16.50       -0.88     27.83 o 
   0   8   0      203.00      247.16     23.41 o 
   2   8   0     8501.33     9916.84    188.37 o 
   4   8   0      128.88      205.42     19.75 o 
   1   9   0      574.43      562.02     24.40 o 
   3   9   0      572.32      655.70     22.65 o 
   5   9   0       40.90      119.14     24.44 o 
   0  10   0    10309.57    13454.38    437.58 o 
   2  10   0     4258.77     3912.21     85.12 o 
   4  10   0      421.50      416.70     26.00 o 
   1  11   0       92.94      223.30     13.17 o 
   3  11   0     1210.86     1171.33     32.96 o 
   5  11   0      125.80      154.68     26.89 o 
   0  12   0      497.59      633.95     36.20 o 
   2  12   0      163.89      243.16     16.29 o 
   4  12   0      681.28      803.73     32.99 o 
   1  13   0     3706.08     4079.72     80.24 o 
   3  13   0      263.62      350.74     17.60 o 
   5  13   0      108.15      162.14     27.75 o 
   0  14   0     5586.50     6229.72    208.77 o 
   2  14   0     2380.34     2227.48     47.79 o 
   4  14   0     1422.06     1312.86     38.29 o 
   1  15   0      564.41      651.39     23.18 o 
   3  15   0      503.78      481.16     22.60 o 
   5  15   0      124.26      110.26     29.16 o 
   0  16   0        0.27        9.49     22.51 o 
   2  16   0      660.04      700.44     22.81 o 
   4  16   0      575.62      540.28     25.67 o 
   1  17   0     1000.94      773.77     25.80 o 
   3  17   0       31.11      131.36     19.36 o 
   5  17   0        1.58        0.55     24.74 o 
   0  18   0      784.21      877.29     45.24 o 
   2  18   0      159.73      292.14     18.60 o 
   4  18   0       59.48       46.17     20.16 o 
   1  19   0      226.13      234.54     20.66 o 
   3  19   0      782.44     1162.02     35.13 o 
   5  19   0       77.03      187.65     61.07 o 
   0  20   0     3859.97     4190.51    146.05 o 
   2  20   0     1522.62     1670.34     55.37 o 
   4  20   0      277.01      182.66     22.59 o 
   1  21   0      514.35      575.92     29.74 o 
   3  21   0      669.75      729.41     58.69 o 
   0  22   0     1272.31     1373.51     61.27 o 
   2  22   0      620.41      630.99     29.82 o 
   4  22   0      142.34       31.60     29.81 o 
   1  23   0       22.83       48.47     19.51 o 
   3  23   0        2.35      156.54     26.12 o 
   0  24   0      218.89      297.48     34.98 o 
   2  24   0      207.71      172.97     23.79 o 
   4  24   0      143.16      149.72     33.05 o 
   1  25   0      197.49      197.17     22.48 o 
   3  25   0     1253.35     1219.92     49.40 o 
   0  26   0     1925.80     2317.44     95.35 o 
   2  26   0       65.40      110.71     22.27 o 
   4  26   0      269.42      154.45     34.89 o 
   1  27   0      768.87      852.10     34.69 o 
   3  27   0      190.51      195.69     39.44 o 
   0  28   0        0.80       -0.98     30.29 o 
   2  28   0       27.91      -13.96     20.95 o 
   1  29   0      702.46      657.00     34.55 o 
   3  29   0      236.18      174.48     28.63 o 
   0  30   0      121.41      169.48     34.13 o 
   2  30   0        0.03       34.06     21.65 o 
   1  31   0      374.43      384.05     28.69 o 
   3  31   0        0.59      -24.79     24.79 o 
   0  32   0        0.32       27.44     31.73 o 
   2  32   0      312.61      290.37     33.37 o 
   1  33   0       86.01       84.77     23.82 o 
   0  34   0        1.89        0.11     32.11 o 
   1  35   0       42.75       69.37     24.92 o 
  -5   1   1      382.61      512.27     43.87 o 
  -3   1   1      128.98      166.81     40.59 o 
  -1   1   1    25099.08    32259.44   1049.83 o 
   1   1   1     2289.44     4959.63    160.61 o 
   3   1   1      846.10      710.35     22.69 o 
   5   1   1       34.79      596.58     94.43 o 
  -4   2   1      428.70      297.36     26.66 o 
  -2   2   1      354.97      400.81     25.32 o 
   2   2   1      431.20      771.65     26.47 o 
   4   2   1      184.09      167.03     21.67 o 
   6   2   1     1144.45     1064.14     58.19 o 
  -5   3   1      534.81      619.40     45.51 o 
  -3   3   1      713.90      667.03     22.27 o 
  -1   3   1     7892.70     8187.37    154.88 o 
   1   3   1     7918.96     7138.65    135.25 o 
   3   3   1     1044.63      752.76     23.28 o 
   5   3   1       41.87      248.70     30.92 o 
  -6   4   1      218.34      367.14     65.01 o 
  -4   4   1      586.67      578.08     34.51 o 
  -2   4   1      109.13      151.21     14.46 o 
   0   4   1     8334.84     8779.61    408.05 o 
   2   4   1     2623.25     2099.08     47.04 o 
   4   4   1      219.90      358.85     42.11 o 
   6   4   1      745.55      831.36     65.06 o 
  -5   5   1      134.46      124.86     27.58 o 
  -3   5   1      164.21      440.14     18.65 o 
   1   5   1     3800.93     3269.19     64.24 o 
   3   5   1     2444.30     2070.06     45.33 o 
   5   5   1      670.62      695.38     34.26 o 
  -6   6   1      167.77      110.29     51.23 o 
  -4   6   1      135.72      156.10     20.86 o 
  -2   6   1     1232.63     1246.02     58.84 o 
   0   6   1      574.13      492.13     18.88 o 
   2   6   1     1215.74      953.16     26.09 o 
   4   6   1     1494.26     1253.64     47.67 o 
   6   6   1      123.22      140.09     33.09 o 
  -5   7   1       25.06       51.38     26.18 o 
  -3   7   1     1094.81     1458.51     37.87 o 
   1   7   1     7818.73     8231.78    156.07 o 
   3   7   1      792.56     3653.09     73.08 o 
   5   7   1       25.78       49.62     20.60 o 
  -4   8   1      445.77      505.34     24.59 o 
  -2   8   1    13697.54    14540.56    274.10 o 
   0   8   1     4717.58     4307.89    102.77 o 
   2   8   1      847.80     1480.05     41.36 o 
   4   8   1      872.90      689.72     35.82 o 
  -5   9   1      170.69      158.60     36.74 o 
  -3   9   1      490.02      570.43     20.98 o 
  -1   9   1       77.78      157.48     25.72 o 
   1   9   1     3323.88     2798.61     56.54 o 
   3   9   1       64.71      922.06     28.32 o 
   5   9   1        0.44      119.30     22.92 o 
  -4  10   1        9.68       37.48     17.24 o 
  -2  10   1     2437.41     2569.11     53.42 o 
   0  10   1     2438.20     2021.20     53.17 o 
   2  10   1     6135.53     5295.07    103.55 o 
   4  10   1      691.74      621.35     31.07 o 
  -5  11   1       65.03       61.63     25.43 o 
  -3  11   1      621.11      651.41     22.64 o 
  -1  11   1     2780.29     2071.13     44.14 o 
   1  11   1     1500.39     1251.35     29.84 o 
   3  11   1      147.98      178.23     15.12 o 
   5  11   1       10.80      -10.11     23.77 o 
  -4  12   1      270.15      306.95     26.66 o 
  -2  12   1      389.63      538.52     19.42 o 
   0  12   1     5449.59     6013.59    147.43 o 
   2  12   1     1208.25     1093.81     28.04 o 
   4  12   1      309.42      361.69     24.73 o 
  -5  13   1       48.09       47.81     40.90 o 
  -3  13   1      387.96      393.67     20.49 o 
  -1  13   1      893.28      911.86     24.22 o 
   1  13   1      133.09      289.60     15.80 o 
   3  13   1      844.77      683.69     23.19 o 
   5  13   1      215.13      209.81     35.57 o 
  -4  14   1     1380.85     1263.44     37.21 o 
  -2  14   1      102.40      354.96     39.46 o 
   0  14   1     1498.93     1578.95     44.96 o 
   2  14   1      685.43      711.75     22.58 o 
   4  14   1      181.90      170.70     18.92 o 
  -5  15   1       46.40      -20.55     23.43 o 
  -3  15   1       26.94      109.43     15.10 o 
  -1  15   1     2558.05     1995.06     47.68 o 
   1  15   1      478.15      634.90     22.90 o 
   3  15   1      705.84      686.98     24.21 o 
   5  15   1      225.55      206.48     60.55 o 
  -4  16   1     1091.29      874.99     38.91 o 
  -2  16   1      607.53      566.56     23.15 o 
   0  16   1      191.06      236.77     25.85 o 
   2  16   1      186.96      247.70     14.95 o 
   4  16   1      158.82      145.71     19.66 o 
  -5  17   1      278.72      201.33     27.61 o 
  -3  17   1      578.96      480.44     20.70 o 
  -1  17   1      962.62      840.86     31.02 o 
   1  17   1      350.92      346.77     17.63 o 
   3  17   1      237.49      308.65     18.08 o 
   5  17   1       50.50       80.89     33.16 o 
  -4  18   1      791.30      671.35     55.08 o 
  -2  18   1     1038.99      786.99     24.62 o 
   0  18   1     6471.10     7531.17    177.74 o 
   2  18   1      204.16      397.64     27.10 o 
   4  18   1      143.78      102.09     24.30 o 
  -5  19   1       16.73       16.08     31.10 o 
  -3  19   1     2216.25     1931.70     49.79 o 
  -1  19   1      477.66      610.83     27.34 o 
   1  19   1      197.92      210.88     19.82 o 
   3  19   1      101.80      271.32     22.37 o 
   5  19   1       64.64       42.21     34.61 o 
  -4  20   1      180.31      151.64     25.82 o 
  -2  20   1      702.75      879.16     33.88 o 
   0  20   1     8272.19     9837.06    230.52 o 
   2  20   1      391.65      380.35     24.41 o 
   4  20   1      146.80      115.34     21.64 o 
  -3  21   1      274.65      322.00     25.45 o 
   1  21   1     3048.67     2663.94     70.32 o 
   3  21   1       13.87       45.09     26.47 o 
  -4  22   1       28.23        1.42     28.20 o 
  -2  22   1      639.23      486.45     26.74 o 
   0  22   1      496.15      614.35     29.18 o 
   2  22   1      342.38      374.14     38.12 o 
   4  22   1       99.97       92.91     24.99 o 
  -3  23   1      526.73      477.94     28.47 o 
  -1  23   1      358.71      392.96     25.53 o 
   1  23   1      525.01      636.49     29.85 o 
   3  23   1      607.86      716.41     46.87 o 
  -4  24   1       65.46       71.27     38.96 o 
  -2  24   1      378.96      364.80     40.14 o 
   0  24   1     1992.74     1892.91     55.22 o 
   2  24   1      365.45      568.39     55.83 o 
   4  24   1       52.55       45.30     25.07 o 
  -3  25   1      216.06      384.91     30.98 o 
  -1  25   1      388.61      511.22     27.89 o 
   1  25   1     1286.88     1113.58     39.40 o 
   3  25   1      628.22      614.00     54.98 o 
  -4  26   1      367.02      317.86     38.95 o 
  -2  26   1      324.08      288.64     24.97 o 
   0  26   1    10056.10    13448.22    314.09 o 
   2  26   1      290.85      320.65     33.48 o 
   4  26   1       63.26      147.14     34.47 o 
  -3  27   1       39.38       77.56     25.26 o 
  -1  27   1     1080.08     1104.22     39.59 o 
   1  27   1     1188.07     1169.55     40.82 o 
   3  27   1      320.15      288.23     30.02 o 
  -2  28   1      105.75       83.60     21.86 o 
   0  28   1      298.60      370.40     27.56 o 
   2  28   1      195.19      351.78     26.59 o 
  -3  29   1       50.50      112.95     28.04 o 
  -1  29   1      295.81      384.21     27.40 o 
   1  29   1     1002.06      897.61     37.14 o 
   3  29   1      303.51      226.75     44.02 o 
  -2  30   1      212.73      241.15     32.74 o 
   0  30   1     3393.34     4509.30    113.66 o 
   2  30   1       30.90       66.47     22.87 o 
  -3  31   1       14.11      -25.08     25.08 o 
  -1  31   1      382.56      414.29     28.83 o 
   1  31   1     1116.50      968.50     38.83 o 
   3  31   1       40.08       36.39     26.77 o 
  -2  32   1       16.83       89.70     24.10 o 
   0  32   1      186.50      144.50     25.12 o 
   2  32   1      146.52      168.50     29.71 o 
  -1  33   1       14.11       29.14     23.17 o 
   1  33   1      626.52      571.53     36.31 o 
   0  34   1        7.84        3.08     22.50 o 
  -1  35   1      280.94      292.20     27.19 o 
   1  35   1      358.61      442.79     38.43 o 
  -6   0   2      857.33      770.09     74.41 o 
  -4   0   2     1835.97     1623.50     60.87 o 
  -2   0   2      628.71      562.27     26.04 o 
   2   0   2     1510.54     1131.58     41.74 o 
   4   0   2      577.87      564.37     40.82 o 
   6   0   2      821.09      701.45     70.41 o 
  -5   1   2     5509.17     5647.73    201.77 o 
  -3   1   2      244.80      386.53     39.74 o 
  -1   1   2    12032.72    12193.71    263.04 o 
   1   1   2     2172.96     2581.09     87.29 o 
   3   1   2      947.57      878.32     25.26 o 
   5   1   2       31.87      159.47     27.38 o 
  -6   2   2      179.46      206.09     38.92 o 
  -4   2   2      599.52      628.08     23.75 o 
  -2   2   2     3118.67     2545.13     52.76 o 
   2   2   2      964.88     1074.51     30.41 o 
   4   2   2      505.04      358.55     32.16 o 
   6   2   2      411.77      550.88     44.92 o 
  -5   3   2     1230.30     1314.63     81.77 o 
  -3   3   2      114.36      231.45     15.59 o 
  -1   3   2    22250.81    27440.78   1263.97 o 
   1   3   2     1336.76     1194.93     58.91 o 
   3   3   2     3237.04     2648.18     55.31 o 
   5   3   2      743.42      823.88     45.06 o 
  -6   4   2      239.06      216.90     54.12 o 
  -4   4   2     1335.65     1234.32     36.39 o 
  -2   4   2      707.78      805.07     32.75 o 
   0   4   2     3438.05     2332.35     56.43 o 
   2   4   2      589.10      627.20     24.67 o 
   4   4   2     1144.25      954.73     68.54 o 
   6   4   2      874.50      807.01     52.55 o 
  -5   5   2      423.91      395.97     47.96 o 
  -3   5   2      901.85     1143.03     29.75 o 
  -1   5   2     1259.12      948.27     41.78 o 
   1   5   2     7830.94     8178.56    154.88 o 
   3   5   2      124.12      208.64     16.46 o 
   5   5   2      465.75      441.35     33.63 o 
  -6   6   2       19.77       23.93     43.50 o 
  -4   6   2      294.84      336.58     20.87 o 
  -2   6   2      755.51      781.61     31.27 o 
   0   6   2     1694.24     1173.39     28.96 o 
   2   6   2     1779.77     1539.81     34.86 o 
   4   6   2      226.07      229.74     22.69 o 
   6   6   2      382.29      468.82     43.25 o 
  -5   7   2      131.77       88.12     30.97 o 
  -3   7   2    13302.16    14433.71    323.70 o 
  -1   7   2      927.00      765.24     29.02 o 
   1   7   2     5086.51     4214.80     81.96 o 
   3   7   2       14.04       90.03     13.88 o 
   5   7   2      581.04      593.86     35.40 o 
  -4   8   2     1189.33     1125.78     34.86 o 
  -2   8   2     2744.90     2458.78     56.57 o 
   0   8   2     8121.90     8735.29    181.08 o 
   2   8   2     3712.42     2999.88     61.19 o 
   4   8   2      916.20      727.05     31.46 o 
  -5   9   2      563.32      570.33     43.99 o 
  -3   9   2     3706.76     3475.42     70.81 o 
  -1   9   2     1631.04     1396.48     33.38 o 
   1   9   2     6893.31     6345.10    121.54 o 
   3   9   2      176.45      314.44     16.61 o 
   5   9   2       31.59       45.05     24.50 o 
  -4  10   2      178.74      175.62     19.47 o 
  -2  10   2      402.91     1200.63     74.83 o 
   0  10   2       54.09       55.69     11.93 o 
   2  10   2     2552.79     2413.71     54.38 o 
   4  10   2     1303.66     1400.76     64.24 o 
  -5  11   2      205.53      270.97     51.05 o 
  -3  11   2      342.00      388.43     22.35 o 
  -1  11   2    14622.05    16888.15    317.10 o 
   1  11   2      499.25      926.06    163.84 o 
   3  11   2      776.17      951.77     26.65 o 
   5  11   2      187.77      338.68     30.93 o 
  -4  12   2     1361.97     1173.44     42.27 o 
  -2  12   2     1498.84     1496.41     35.09 o 
   0  12   2    11925.95    15630.16    321.28 o 
   2  12   2      388.65      393.38     17.20 o 
   4  12   2     1407.35     1216.90     38.28 o 
  -5  13   2       31.47       51.52     25.94 o 
  -3  13   2       79.46      231.55     18.11 o 
  -1  13   2     1533.84     1331.00     42.83 o 
   1  13   2     5926.97     5026.78    107.50 o 
   3  13   2      969.32      743.10     26.64 o 
   5  13   2      491.83      402.70     27.74 o 
  -4  14   2      161.02      247.66     36.12 o 
  -2  14   2      433.95      539.97     22.35 o 
   0  14   2      118.10      137.72     17.79 o 
   2  14   2      741.01      690.57     24.34 o 
   4  14   2      816.34      757.79     29.69 o 
  -5  15   2        5.25       20.48     24.38 o 
  -3  15   2      247.62      294.24     19.77 o 
  -1  15   2     1539.88     1566.96     35.50 o 
   1  15   2      285.67      350.93     17.97 o 
   3  15   2     1129.55      762.65     27.40 o 
   5  15   2       86.65       72.02     24.86 o 
  -4  16   2       58.56       85.16     20.21 o 
  -2  16   2      941.58      731.86     31.96 o 
   0  16   2      630.72      743.01     39.85 o 
   2  16   2      607.70      655.40     21.83 o 
   4  16   2       28.77       -7.85     18.99 o 
  -5  17   2       79.89       79.21     25.79 o 
  -3  17   2      574.13      587.42     23.85 o 
  -1  17   2      458.54      450.77     20.85 o 
   1  17   2      469.88      435.68     19.80 o 
   3  17   2      362.61      346.86     23.24 o 
   5  17   2       65.41      106.56     33.32 o 
  -4  18   2      127.77      107.90     21.25 o 
  -2  18   2     2247.25     1843.35     41.88 o 
   0  18   2     3807.30     4153.48    102.20 o 
   2  18   2      863.96      723.95     26.24 o 
   4  18   2      101.06       23.90     23.00 o 
  -5  19   2      379.48      302.87     38.30 o 
  -3  19   2     1245.64     1092.28     34.16 o 
  -1  19   2      150.37      169.66     19.70 o 
   1  19   2       48.06       56.40     14.46 o 
   3  19   2      149.57      266.47     22.97 o 
   5  19   2       20.75      101.89     44.59 o 
  -4  20   2       45.75       24.95     28.51 o 
  -2  20   2      162.78      223.93     22.19 o 
   0  20   2     1690.23     1771.66     50.75 o 
   2  20   2       52.89       67.36     19.37 o 
   4  20   2       56.61       81.14     20.90 o 
  -3  21   2      165.83      132.86     21.58 o 
  -1  21   2      654.13     1517.09     94.83 o 
   1  21   2     6909.02     6738.55    161.21 o 
   3  21   2      204.40      209.14     26.13 o 
  -4  22   2       97.74       74.52     30.41 o 
  -2  22   2      378.96      352.38     24.74 o 
   0  22   2     2005.47     2175.63     60.03 o 
   2  22   2      180.43      200.93     21.95 o 
   4  22   2      187.99      214.81     40.20 o 
  -3  23   2      525.89      578.84     48.39 o 
  -1  23   2     3584.74     4219.43    105.44 o 
   1  23   2     5900.35     6253.05    154.69 o 
   3  23   2      119.77      178.53     26.66 o 
  -4  24   2      102.30       77.97     31.86 o 
  -2  24   2     1765.47     1525.13     48.15 o 
   0  24   2     1089.42     1260.94     42.19 o 
   2  24   2      284.32      425.86     44.99 o 
   4  24   2       11.99       66.52     26.11 o 
  -3  25   2      232.28      358.91     31.84 o 
  -1  25   2       50.69      109.40     34.68 o 
   1  25   2      206.03      187.79     23.47 o 
   3  25   2      662.44      503.83     43.69 o 
  -4  26   2      224.59      261.30     56.18 o 
  -2  26   2      405.79      477.32     32.08 o 
   0  26   2     1240.82     1615.67     49.62 o 
   2  26   2      208.31      203.50     23.70 o 
   4  26   2       77.43       63.58     28.43 o 
  -3  27   2       42.24       92.02     22.53 o 
  -1  27   2     1532.60     1239.27     42.79 o 
   1  27   2      204.34      404.32     26.90 o 
   3  27   2      449.98      448.03     46.50 o 
  -2  28   2     1175.21     1048.55     39.30 o 
   0  28   2      593.84      612.46     31.39 o 
   2  28   2       22.13       11.26     21.08 o 
  -3  29   2        6.46       49.22     26.40 o 
  -1  29   2      197.96      184.46     23.27 o 
   1  29   2        3.85       64.38     22.75 o 
   3  29   2      351.65      325.43     31.62 o 
  -2  30   2      301.07      306.44     27.40 o 
   0  30   2      902.48     1083.38     40.30 o 
   2  30   2       79.58       28.76     21.94 o 
  -3  31   2       25.03       29.63     26.12 o 
  -1  31   2      820.63      818.19     35.46 o 
   1  31   2      292.76      373.26     28.25 o 
   3  31   2       48.04       52.52     26.50 o 
  -2  32   2      140.21      120.98     25.17 o 
   0  32   2        8.17      -13.65     22.51 o 
   2  32   2      188.15      209.12     25.97 o 
  -1  33   2      232.47      339.78     32.70 o 
   1  33   2     1029.38     1295.84     45.31 o 
   0  34   2        5.48      -19.08     22.23 o 
  -1  35   2       63.57       91.19     24.70 o 
   1  35   2      243.92      176.30     25.94 o 
  -5   1   3     1855.22     1499.61     69.81 o 
  -3   1   3      662.93      714.90     37.23 o 
  -1   1   3     3596.91     2872.56    211.28 o 
   1   1   3    22550.67    27053.72    871.27 o 
   3   1   3      130.37      835.11     34.03 o 
   5   1   3       22.83      169.77     23.61 o 
  -6   2   3      399.93      508.98     45.16 o 
  -4   2   3      373.77      462.90     20.88 o 
  -2   2   3     1713.96     1538.96     35.12 o 
   2   2   3     1350.32     1142.93     40.75 o 
   4   2   3      300.91      278.78     26.03 o 
   6   2   3      476.49      522.32     59.66 o 
  -5   3   3      675.67      718.00     83.35 o 
  -3   3   3      600.96     1116.21     28.77 o 
  -1   3   3    15377.99    17455.00    551.57 o 
   1   3   3    22432.27    25731.52   1186.42 o 
   3   3   3     1951.64     1745.95     43.67 o 
   5   3   3       94.80      392.05     42.38 o 
  -6   4   3      164.71      298.48     54.49 o 
  -4   4   3      282.23      314.05     19.58 o 
  -2   4   3     1289.96     1115.90     28.32 o 
   0   4   3    12292.72    15746.79    416.09 o 
   2   4   3      941.24     1255.95     37.62 o 
   4   4   3      550.19      465.99     63.82 o 
   6   4   3      147.66      176.85     32.74 o 
  -5   5   3      722.26      778.68     52.48 o 
  -3   5   3      303.16      354.88     17.39 o 
  -1   5   3     4666.81     4341.19     83.95 o 
   1   5   3    13115.28    14473.86    297.06 o 
   3   5   3     4090.70     4363.90    115.16 o 
   5   5   3      300.62      483.06     29.23 o 
  -6   6   3       46.32       70.18     46.68 o 
  -4   6   3      463.75      521.56     22.27 o 
  -2   6   3     1678.30     1397.85     33.14 o 
   0   6   3     3215.76     2648.53     57.87 o 
   2   6   3      631.26      647.00     28.32 o 
   4   6   3       77.20      137.89     24.01 o 
  -5   7   3       60.64       81.67     33.96 o 
  -3   7   3      310.10      241.98     16.37 o 
  -1   7   3       25.10       88.63     21.46 o 
   1   7   3    18330.16    22130.88    504.96 o 
   3   7   3      570.78      576.30     22.84 o 
   5   7   3       81.28      130.41     22.31 o 
  -4   8   3      120.71      221.70     20.16 o 
  -2   8   3      622.81      810.55     47.56 o 
   0   8   3     3687.11     3306.80     71.35 o 
   2   8   3      718.50      790.71     42.67 o 
   4   8   3      579.71      700.91     36.05 o 
  -5   9   3      463.73      517.89     89.06 o 
  -3   9   3     1076.54      973.93     32.11 o 
  -1   9   3      235.75      357.75     18.86 o 
   1   9   3     2636.11     2346.87     48.30 o 
   3   9   3       53.10       80.47     15.04 o 
   5   9   3       12.44        0.69     20.49 o 
  -4  10   3     1566.00     1436.92     40.43 o 
  -2  10   3     3495.20     3682.73     73.59 o 
   0  10   3     2114.51     1934.13     45.34 o 
   2  10   3    22868.39    26560.03    544.18 o 
   4  10   3      478.91      432.81     30.53 o 
  -5  11   3       98.14       57.41     56.30 o 
  -3  11   3     1844.47     1617.83     38.07 o 
  -1  11   3     3352.97     3271.66     66.07 o 
   1  11   3     1342.37     1137.43     37.35 o 
   3  11   3      733.14      755.23     26.80 o 
   5  11   3      132.31      161.28     23.51 o 
  -4  12   3      528.95      545.35     29.44 o 
  -2  12   3      215.73      305.56     15.97 o 
   0  12   3     3016.73     3055.08     67.82 o 
   2  12   3     2640.38     2233.57     52.35 o 
   4  12   3      143.94      140.64     20.78 o 
  -5  13   3      143.02      186.56     46.64 o 
  -3  13   3      612.04      632.93     24.96 o 
  -1  13   3     5620.28     6835.08    139.58 o 
   1  13   3    15795.59    17051.33    351.18 o 
   3  13   3      772.93      723.85     29.24 o 
   5  13   3     2032.61     2021.05     60.07 o 
  -4  14   3      137.16       91.82     29.53 o 
  -2  14   3       29.82       92.38     13.39 o 
   0  14   3     2403.53     2923.79     65.37 o 
   2  14   3       59.39      171.11     22.19 o 
   4  14   3      499.59      419.21     23.28 o 
  -5  15   3       45.23       67.85     30.45 o 
  -3  15   3      249.44      372.21     29.13 o 
  -1  15   3      348.40      355.38     15.56 o 
   1  15   3     2241.46     1789.89     43.77 o 
   3  15   3      118.72      149.49     19.52 o 
   5  15   3      199.78      173.53     23.63 o 
  -4  16   3      254.59      266.36     39.31 o 
  -2  16   3      144.37      211.99     17.05 o 
   0  16   3      637.21      664.24     23.39 o 
   2  16   3      820.64     1281.21     32.23 o 
   4  16   3     1735.91     1310.15     43.33 o 
  -5  17   3      447.04      265.64     36.60 o 
  -3  17   3      311.98      337.91     22.87 o 
  -1  17   3      216.33      304.38     17.10 o 
   1  17   3      850.07      783.22     25.78 o 
   3  17   3      174.98      270.49     26.01 o 
   5  17   3      166.49      145.81     28.18 o 
  -4  18   3      248.49      202.65     22.80 o 
  -2  18   3      194.56      254.52     19.97 o 
   0  18   3      901.20      830.07     31.47 o 
   2  18   3      129.55      155.89     17.06 o 
   4  18   3      753.04      635.90     38.38 o 
  -5  19   3       89.29      128.25     45.51 o 
  -3  19   3      805.65      729.11     28.35 o 
  -1  19   3      335.03      570.55     37.31 o 
   1  19   3     1924.57     1505.97     39.34 o 
   3  19   3      210.50      334.71     24.64 o 
   5  19   3       55.65       13.07     47.77 o 
  -4  20   3      197.93      225.17     33.98 o 
  -2  20   3       92.79      119.66     22.88 o 
   0  20   3      100.24       88.33     18.67 o 
   2  20   3      585.88      638.36     26.03 o 
   4  20   3       33.78       49.08     20.18 o 
  -3  21   3       79.41      132.01     22.36 o 
  -1  21   3      467.52      517.17     31.77 o 
   1  21   3      122.24      140.98     20.45 o 
   3  21   3      411.88      490.19     32.61 o 
  -4  22   3      218.06      177.57     38.84 o 
  -2  22   3      262.43      190.83     22.47 o 
   0  22   3     3169.31     3511.15     88.90 o 
   2  22   3      732.92      613.48     30.06 o 
   4  22   3      129.16       88.14     25.11 o 
  -3  23   3      368.24      320.50     26.16 o 
  -1  23   3      131.00      217.37     22.01 o 
   1  23   3      603.74      770.68     32.93 o 
   3  23   3      246.10      231.25     28.35 o 
  -4  24   3      263.39      205.90     35.64 o 
  -2  24   3     1433.89     1158.46     40.28 o 
   0  24   3      962.81     1172.72     40.23 o 
   2  24   3      318.17      330.93     24.95 o 
   4  24   3      132.96      139.72     30.16 o 
  -3  25   3       49.89      136.09     22.69 o 
  -1  25   3       80.54      157.08     22.93 o 
   1  25   3     2123.47     1891.79     55.41 o 
   3  25   3      194.81      123.48     43.50 o 
  -4  26   3      134.34      136.02     34.36 o 
  -2  26   3      707.50      607.25     38.47 o 
   0  26   3     3267.51     3648.46     93.65 o 
   2  26   3      363.78      556.85     50.97 o 
   4  26   3       37.71       16.13     26.15 o 
  -3  27   3       61.18      148.38     23.91 o 
  -1  27   3      476.57      565.25     30.70 o 
   1  27   3      685.68      554.04     29.85 o 
   3  27   3      330.61      259.00     29.59 o 
  -2  28   3       35.35       18.28     21.53 o 
   0  28   3      127.98      122.49     22.97 o 
   2  28   3        8.14       81.64     38.39 o 
  -3  29   3       36.64       94.24     27.40 o 
  -1  29   3      162.82      198.15     28.94 o 
   1  29   3      854.62      806.89     35.66 o 
   3  29   3       38.55       37.62     25.55 o 
  -2  30   3       70.83       44.18     22.83 o 
   0  30   3     1509.25     1892.75     56.66 o 
   2  30   3       28.20       54.06     23.19 o 
  -3  31   3       29.75        4.30     32.35 o 
  -1  31   3      185.92      224.18     25.44 o 
   1  31   3      872.78      680.55     34.17 o 
  -2  32   3      157.28      249.75     26.61 o 
   0  32   3      175.84      292.46     31.00 o 
   2  32   3      789.84      862.85     42.14 o 
  -1  33   3       19.71      248.41     26.03 o 
   1  33   3     1244.99     1282.36     45.15 o 
   0  34   3       53.95       49.94     24.24 o 
  -1  35   3       15.23      -11.01     23.00 o 
   1  35   3       53.90       55.36     24.22 o 
  -6   0   4      422.36      501.67     65.20 o 
  -4   0   4     1061.27      890.09     92.95 o 
  -2   0   4     2227.56     1834.35     56.50 o 
   2   0   4       61.20       13.20     40.32 o 
   4   0   4      402.85      377.57     35.78 o 
   6   0   4      174.06      161.98     48.61 o 
  -5   1   4      404.80      468.03     95.23 o 
  -3   1   4     3389.37     2785.05     57.79 o 
  -1   1   4      587.92     2278.75    121.69 o 
   3   1   4      617.80     1032.58     34.79 o 
   5   1   4      213.83      224.43     24.63 o 
  -6   2   4      663.20      636.93     48.95 o 
  -4   2   4      625.70      499.72     21.93 o 
  -2   2   4      558.28      486.92     37.12 o 
   0   2   4      373.53      314.78     11.28 o 
   2   2   4     9445.39     9718.01    225.83 o 
   4   2   4       39.39      129.06     19.87 o 
   6   2   4      110.67       85.39     31.59 o 
  -5   3   4      246.91      393.07     44.43 o 
  -3   3   4      651.12      897.11     25.84 o 
  -1   3   4     2309.38     7071.95    525.08 o 
   3   3   4     1383.95     1102.00     31.50 o 
   5   3   4       91.11      390.91     27.63 o 
  -6   4   4      167.22      178.83     36.06 o 
  -4   4   4      426.16      499.77     32.64 o 
  -2   4   4     3957.53     3208.55     64.60 o 
   2   4   4     2260.15     2499.48     56.88 o 
   4   4   4       77.93      147.43     20.10 o 
   6   4   4       29.18       17.75     29.21 o 
  -5   5   4       22.40       92.02     31.38 o 
  -3   5   4     2170.97     2841.52     58.86 o 
  -1   5   4     2279.28     3395.21    107.71 o 
   3   5   4     1304.86      987.10     33.89 o 
   5   5   4      433.56      596.04     30.58 o 
  -6   6   4       17.48      115.42     35.77 o 
  -4   6   4      493.33      468.79     24.11 o 
  -2   6   4     1103.58      993.16     37.04 o 
   0   6   4    19726.37    26116.99    840.62 o 
   2   6   4     2360.66     2466.57     77.08 o 
   4   6   4       53.18      208.61     20.76 o 
  -5   7   4      450.74      574.94     46.16 o 
  -3   7   4       22.12      145.37     14.34 o 
  -1   7   4      363.90      482.85     23.84 o 
   1   7   4    11393.88    13035.19    244.87 o 
   3   7   4      243.10      273.59     17.68 o 
   5   7   4      674.27      685.58     33.58 o 
  -4   8   4      967.96      769.71     48.92 o 
  -2   8   4     1651.56     1735.70     57.31 o 
   0   8   4     3367.38     2824.11     62.13 o 
   2   8   4     7597.80     7383.00    155.45 o 
   4   8   4      373.89      415.53     29.75 o 
  -5   9   4       56.94       29.93     31.55 o 
  -3   9   4       80.11       56.86     14.17 o 
  -1   9   4      854.67      779.48     22.62 o 
   1   9   4      659.89      568.72     19.94 o 
   3   9   4      714.10      599.11     23.55 o 
   5   9   4      181.80      198.56     24.47 o 
  -4  10   4      196.61      243.99     20.92 o 
  -2  10   4      999.20     2917.35    140.31 o 
   0  10   4      773.25      602.09     21.55 o 
   2  10   4     1124.60     1134.05     31.20 o 
   4  10   4      209.94      263.03     23.18 o 
  -5  11   4      612.12      610.87     46.03 o 
  -3  11   4      826.57      760.00     36.35 o 
  -1  11   4    25215.08    34017.65    634.10 o 
   1  11   4     6457.25     7460.68    156.17 o 
   3  11   4      299.41      304.40     18.47 o 
   5  11   4      426.01      402.36     37.13 o 
  -4  12   4      436.11      403.10     24.55 o 
  -2  12   4      361.37      685.22     23.21 o 
   0  12   4     1972.58     2031.41     48.11 o 
   2  12   4      473.27      463.36     17.73 o 
   4  12   4      798.77      673.15     30.74 o 
  -5  13   4       40.70      110.77     31.86 o 
  -3  13   4      316.39      383.24     19.22 o 
  -1  13   4     2845.86     2647.37     54.77 o 
   1  13   4     2112.37     1992.58     54.28 o 
   3  13   4      605.04      530.27     22.98 o 
   5  13   4      579.18      604.02     45.42 o 
  -4  14   4      165.20      234.66     24.23 o 
  -2  14   4     1849.44     1637.93     37.64 o 
   0  14   4      670.55      592.31     32.56 o 
   2  14   4     1670.12     1854.01     41.16 o 
   4  14   4      876.91      816.76     39.61 o 
  -5  15   4      138.31      113.97     47.94 o 
  -3  15   4      339.16      285.23     18.53 o 
  -1  15   4     2979.48     3055.95     68.21 o 
   1  15   4     3047.76     3141.52     69.94 o 
   3  15   4       25.43      184.38     17.23 o 
   5  15   4       41.92       92.51     26.31 o 
  -4  16   4      385.12      338.84     30.23 o 
  -2  16   4     3019.01     2982.72     97.70 o 
   0  16   4      969.69     1109.28     31.06 o 
   2  16   4      411.96      555.68     24.72 o 
   4  16   4      339.67      359.72     31.86 o 
  -5  17   4      207.24      190.37     60.75 o 
  -3  17   4      736.89      715.64     25.35 o 
  -1  17   4      398.57      461.26     20.23 o 
   1  17   4     1914.37     1862.44     45.56 o 
   3  17   4      426.76      461.32     26.22 o 
   5  17   4       38.79       12.79     24.63 o 
  -4  18   4       33.00       40.86     23.74 o 
  -2  18   4      810.81      842.61     28.59 o 
   0  18   4     1616.50     1507.98     38.65 o 
   2  18   4      164.32      183.21     20.31 o 
   4  18   4      376.01      251.47     23.94 o 
  -5  19   4      214.16      162.95     48.43 o 
  -3  19   4     1081.59      914.37     31.33 o 
  -1  19   4      281.51      396.79     29.38 o 
   1  19   4      876.90      707.08     26.27 o 
   3  19   4       70.00       78.43     20.30 o 
   5  19   4       64.77       42.50     26.48 o 
  -4  20   4      445.88      434.04     39.35 o 
  -2  20   4      168.62      350.85     30.24 o 
   0  20   4      576.12      684.43     29.19 o 
   2  20   4      216.74      151.61     18.32 o 
   4  20   4       61.93      131.58     25.88 o 
  -3  21   4      853.67      777.35     35.08 o 
  -1  21   4     1192.20     1187.91     39.51 o 
   1  21   4     1255.86     1055.77     40.41 o 
   3  21   4      674.86     1107.74     45.40 o 
  -4  22   4      485.49      331.29     38.53 o 
  -2  22   4       94.31      150.37     21.44 o 
   0  22   4     1283.37     1201.77     40.63 o 
   2  22   4      661.10      625.35     44.62 o 
   4  22   4       84.51      113.39     26.41 o 
  -3  23   4      115.63      146.64     22.39 o 
  -1  23   4      803.53      866.18     34.93 o 
   1  23   4      545.24      555.13     28.78 o 
   3  23   4      719.55      701.69     40.74 o 
  -4  24   4      134.33      106.80     33.51 o 
  -2  24   4      218.08      233.36     22.81 o 
   0  24   4      688.03      801.69     33.33 o 
   2  24   4      280.01      255.10     23.90 o 
   4  24   4       76.01       33.87     25.32 o 
  -3  25   4      129.64      184.13     28.25 o 
  -1  25   4      566.05      546.32     28.72 o 
   1  25   4      517.64      486.02     30.52 o 
   3  25   4       63.68      205.86     28.31 o 
  -4  26   4      113.03       90.53     33.11 o 
  -2  26   4     2482.33     1955.95     56.88 o 
   0  26   4      582.26      675.99     30.67 o 
   2  26   4      272.21      288.78     33.73 o 
   4  26   4      220.89      239.07     41.28 o 
  -3  27   4       23.01       79.39     26.46 o 
  -1  27   4      495.58      597.78     59.35 o 
   1  27   4      846.83      767.34     34.20 o 
   3  27   4       30.05        3.28     28.93 o 
  -2  28   4      668.00      644.10     50.82 o 
   0  28   4       65.24       91.52     25.70 o 
   2  28   4      388.52      408.93     28.75 o 
  -3  29   4       69.75       31.09     26.69 o 
  -1  29   4      521.65      418.62     31.82 o 
   1  29   4      588.73      586.90     69.05 o 
   3  29   4      111.74       90.98     27.57 o 
  -2  30   4      373.38      293.23     29.43 o 
   0  30   4      122.82      185.71     24.36 o 
   2  30   4        8.53       92.17     42.64 o 
  -1  31   4       39.78      111.37     32.10 o 
   1  31   4      578.44      535.97     31.83 o 
  -2  32   4       82.52      168.21     25.23 o 
   0  32   4       79.18      104.94     24.20 o 
   2  32   4      180.71      234.97     45.34 o 
  -1  33   4       71.65       94.25     23.74 o 
   1  33   4       96.21      101.03     25.02 o 
   0  34   4      121.78       98.21     25.01 o 
  -1  35   4      107.75       53.91     32.39 o 
  -5   1   5      639.98      624.05     46.42 o 
  -3   1   5     3330.92     2764.85     57.60 o 
  -1   1   5     3302.20     4328.22    146.32 o 
   1   1   5    32631.32    40601.75   1867.22 o 
   3   1   5      965.76     1162.13     37.10 o 
   5   1   5       11.10       98.40     22.15 o 
  -6   2   5       52.48      158.81     50.05 o 
  -4   2   5      537.03      602.18     53.46 o 
  -2   2   5     1718.02     2476.25    104.01 o 
   2   2   5      102.90       97.61     22.84 o 
   4   2   5     1215.60     1398.09     44.08 o 
   6   2   5      204.50      240.91     45.69 o 
  -5   3   5     1285.60     1136.89     60.09 o 
  -3   3   5      313.81      512.63     19.26 o 
  -1   3   5      475.27     1284.00     40.55 o 
   1   3   5     7032.59     5439.15    114.23 o 
   3   3   5      772.02     1412.53     42.03 o 
   5   3   5      167.50      397.19     27.82 o 
  -6   4   5       80.73       95.97     34.17 o 
  -4   4   5      199.72      129.74     22.19 o 
  -2   4   5     4054.89     3658.25     72.69 o 
   0   4   5    15104.91    18862.78    387.33 o 
   4   4   5      390.98      546.29     60.17 o 
  -5   5   5     1841.81     1633.34     75.30 o 
  -3   5   5      255.69      348.49     20.71 o 
  -1   5   5     4397.03     4275.19     90.71 o 
   1   5   5     6885.42     5532.96    116.61 o 
   3   5   5     1038.90     3085.42     78.07 o 
   5   5   5      104.31      170.96     22.84 o 
  -4   6   5     1044.17      900.27     31.58 o 
  -2   6   5     4256.44     3905.49     77.38 o 
   0   6   5    20442.98    27068.74    714.30 o 
   2   6   5     4408.23     4149.59     89.83 o 
   4   6   5      164.83      216.32     26.58 o 
  -5   7   5      172.36      212.37     52.12 o 
  -3   7   5      365.13      370.66     17.40 o 
  -1   7   5       32.11       29.00     11.86 o 
   1   7   5     5004.45     4514.56     87.75 o 
   3   7   5      138.65      144.27     15.97 o 
   5   7   5      276.68      285.73     25.31 o 
  -4   8   5      805.62      783.19     29.74 o 
  -2   8   5     1457.69     2266.99     81.78 o 
   0   8   5     1580.92     1286.46     29.23 o 
   2   8   5     3300.84     2559.64     58.65 o 
   4   8   5      300.45      538.64     27.51 o 
  -5   9   5       22.85       25.27     32.21 o 
  -3   9   5      115.18      227.57     20.01 o 
  -1   9   5     3765.97     3425.73     68.44 o 
   1   9   5      744.22      659.53     44.87 o 
   3   9   5      418.61      541.90     22.74 o 
   5   9   5       96.22       77.20     22.10 o 
  -4  10   5      522.67      484.70     38.15 o 
  -2  10   5      235.10      360.84     26.21 o 
   0  10   5      119.31      124.29     13.53 o 
   2  10   5     4667.47     3910.02     78.01 o 
   4  10   5      304.31      426.33     32.51 o 
  -5  11   5       12.96       48.83     31.84 o 
  -3  11   5      157.43      165.08     16.61 o 
  -1  11   5     5367.81     4811.50    101.94 o 
   1  11   5     8418.98     8442.89    160.96 o 
   3  11   5      677.85      457.83     22.43 o 
   5  11   5       25.54       47.38     28.18 o 
  -4  12   5       81.79       92.67     24.01 o 
  -2  12   5      380.89      458.02     18.42 o 
   0  12   5     9712.44    12545.39    259.14 o 
   2  12   5     1280.39     1083.44     27.85 o 
   4  12   5      142.07      187.47     28.57 o 
  -5  13   5      151.50      470.84     67.57 o 
  -3  13   5      468.09      528.82     21.08 o 
  -1  13   5      176.29      192.02     14.69 o 
   1  13   5     2178.97     1785.29     39.34 o 
   3  13   5      433.68      616.43     24.64 o 
   5  13   5      209.40      187.74     24.43 o 
  -4  14   5      153.22      134.33     20.32 o 
  -2  14   5     1808.00     1748.51     39.43 o 
   0  14   5     4887.01     6561.16    138.34 o 
   2  14   5       21.04       42.16     12.42 o 
   4  14   5      196.11      141.70     20.99 o 
  -5  15   5      511.18      379.62     33.14 o 
  -3  15   5      960.55      892.39     27.68 o 
  -1  15   5     9609.62     9438.65    179.91 o 
   1  15   5     2296.66     2995.55     72.60 o 
   3  15   5      172.13      195.87     18.15 o 
   5  15   5      130.38      209.79     28.73 o 
  -4  16   5       33.13       44.62     23.08 o 
  -2  16   5     1304.72     1192.60     33.68 o 
   0  16   5      343.86      535.26     21.78 o 
   2  16   5       19.58       -8.71     16.56 o 
   4  16   5      327.27      269.83     27.84 o 
  -5  17   5       39.10       61.43     36.28 o 
  -3  17   5      548.83      537.90     22.50 o 
  -1  17   5      181.10      341.53     18.06 o 
   1  17   5     2591.13     2001.10     48.96 o 
   3  17   5      184.40      160.55     20.97 o 
   5  17   5      191.09      194.71     30.01 o 
  -4  18   5       17.28       49.79     23.51 o 
  -2  18   5      439.81      449.34     22.09 o 
   0  18   5      545.45      622.83     29.17 o 
   2  18   5      897.41      793.14     28.06 o 
   4  18   5      239.08      326.93     29.37 o 
  -5  19   5      118.21       43.18     33.66 o 
  -3  19   5      576.10      471.00     27.44 o 
  -1  19   5      797.94      905.85     29.75 o 
   1  19   5     1662.09     1475.75     39.16 o 
   3  19   5       15.20       56.62     25.79 o 
   5  19   5       67.94       39.70     26.41 o 
  -4  20   5      166.82       99.66     38.59 o 
  -2  20   5      205.89      212.68     21.60 o 
   0  20   5      258.32      253.39     20.89 o 
   2  20   5     3023.04     2466.04     59.24 o 
   4  20   5       38.46       83.65     25.11 o 
  -3  21   5     2524.38     2111.60     69.30 o 
   1  21   5    17116.83    17548.12    406.35 o 
   3  21   5      126.29      245.64     23.75 o 
  -4  22   5      214.40      170.09     34.24 o 
  -2  22   5      369.96      399.58     25.70 o 
   0  22   5       52.73       28.43     18.45 o 
   2  22   5     1695.78     1720.54     51.52 o 
   4  22   5       45.41      116.41     26.10 o 
  -3  23   5        5.76      175.50     26.43 o 
  -1  23   5       45.38      121.60     21.60 o 
   1  23   5     1641.13     1473.43     55.67 o 
   3  23   5       13.71       -1.47     23.48 o 
  -4  24   5      436.36      358.69     44.10 o 
  -2  24   5      111.37       66.00     21.00 o 
   0  24   5      221.70      265.71     23.79 o 
   2  24   5      500.89      374.26     26.80 o 
   4  24   5       13.66       40.30     25.93 o 
  -3  25   5      918.16      805.20     40.84 o 
   1  25   5     4381.13     4175.99    105.31 o 
   3  25   5       23.60       68.38     27.41 o 
  -4  26   5      255.08      206.44     37.27 o 
  -2  26   5      397.70      387.78     27.65 o 
   0  26   5      901.95     1031.47     38.63 o 
   2  26   5      191.74      143.71     23.67 o 
   4  26   5      526.65      426.71     34.47 o 
  -3  27   5        5.60       -8.46     24.86 o 
  -1  27   5      313.59      373.31     26.93 o 
   1  27   5      592.75      643.90     32.24 o 
   3  27   5        8.86       26.96     25.25 o 
  -2  28   5      180.22      141.22     24.11 o 
   0  28   5      260.52      305.29     25.83 o 
   2  28   5       33.23       24.94     23.65 o 
  -3  29   5       89.65       94.00     27.44 o 
  -1  29   5      139.27      188.93     23.49 o 
   1  29   5      328.68      278.91     27.14 o 
   3  29   5      271.55      214.55     30.07 o 
  -2  30   5      568.38      601.52     48.24 o 
   0  30   5      779.63      795.99     38.39 o 
   2  30   5       81.82       53.98     26.06 o 
  -1  31   5      171.30      303.47     29.21 o 
   1  31   5     1477.46     1456.91     48.22 o 
  -2  32   5      401.74      446.04     30.33 o 
   0  32   5      813.47      869.65     36.69 o 
   2  32   5      124.95      172.04     30.18 o 
  -1  33   5       51.23       47.75     23.17 o 
   1  33   5      182.69      181.94     25.46 o 
   0  34   5      168.26      237.18     26.07 o 
  -6   0   6      345.59      291.75     53.98 o 
  -4   0   6      766.31      941.39     48.45 o 
  -2   0   6     6448.20     6580.08    221.78 o 
   2   0   6     6741.33     5867.69    281.64 o 
   4   0   6     5248.29     4760.78    193.69 o 
  -5   1   6      718.73      571.15     44.96 o 
  -3   1   6     2476.06     1944.64     42.66 o 
  -1   1   6     3833.58     4399.84    401.09 o 
   1   1   6    13894.65    14523.88    332.83 o 
   3   1   6      272.51      482.28     26.73 o 
   5   1   6      112.73      205.90     24.01 o 
  -6   2   6      212.22      164.91     35.24 o 
  -4   2   6     5465.36     5772.71    141.81 o 
  -2   2   6     2567.49     2035.04     48.64 o 
   0   2   6     4541.53     4831.47     92.58 o 
   2   2   6     3593.32     3450.25     84.64 o 
   4   2   6      354.60      318.05     23.70 o 
  -5   3   6     1531.10     1234.38     63.20 o 
  -3   3   6     3628.04     3544.29     71.52 o 
  -1   3   6      986.67      723.10     28.29 o 
   1   3   6     1255.82     1046.81     28.29 o 
   3   3   6      645.46      575.41     26.46 o 
   5   3   6       20.18       58.01     22.51 o 
  -6   4   6       22.79       21.03     32.61 o 
  -4   4   6     3479.97     2969.34     79.01 o 
  -2   4   6    13841.12    14434.86    271.81 o 
   0   4   6    20760.88    31636.62   1029.66 o 
   2   4   6      443.03      559.54     37.33 o 
   4   4   6      136.76      154.67     20.89 o 
  -5   5   6      692.71      782.30     51.86 o 
  -3   5   6     8949.31     8984.46    171.64 o 
  -1   5   6     1314.90     1032.52     29.83 o 
   1   5   6     4662.18     4202.53     89.80 o 
   3   5   6      396.48      378.01     19.12 o 
   5   5   6      943.02      799.82     34.63 o 
  -4   6   6     2420.66     2170.42     62.09 o 
  -2   6   6     4494.43     4688.84     91.84 o 
   0   6   6    13085.90    14781.83    277.17 o 
   2   6   6     1856.87     1553.43     40.75 o 
   4   6   6       58.31       60.32     19.01 o 
  -5   7   6       44.79      157.52     29.03 o 
  -3   7   6       30.08       23.05     12.83 o 
  -1   7   6      236.71      233.94     13.94 o 
   1   7   6      140.80      119.00     11.47 o 
   3   7   6      643.01      657.82     24.61 o 
   5   7   6      337.57      429.94     28.60 o 
  -4   8   6     1685.28     1585.07     50.48 o 
  -2   8   6     1225.08     1382.17     32.84 o 
   0   8   6      235.24      229.23     12.83 o 
   2   8   6      758.66      901.45     55.20 o 
   4   8   6      263.93      460.16     33.97 o 
  -5   9   6      145.29      218.44     30.39 o 
  -3   9   6      561.39      613.38     24.62 o 
  -1   9   6     2004.04     1739.32     38.72 o 
   1   9   6      936.31      875.27     36.95 o 
   3   9   6      244.88      444.21     21.00 o 
   5   9   6       98.21      149.48     23.57 o 
  -4  10   6      759.63      783.37     34.57 o 
  -2  10   6      335.82     1151.87     45.34 o 
   0  10   6     1971.91     1849.38     39.93 o 
   2  10   6     5211.13     3999.61     87.54 o 
   4  10   6       56.92      114.32     20.84 o 
  -5  11   6      109.36      126.22     28.69 o 
  -3  11   6      124.46      159.78     19.90 o 
  -1  11   6     6823.33     6706.34    128.99 o 
   1  11   6     2682.07     2474.71     94.88 o 
   3  11   6      705.79      593.72     24.16 o 
   5  11   6       19.24       27.81     20.73 o 
  -4  12   6      859.37      861.25     34.93 o 
  -2  12   6       30.08      165.79     35.86 o 
   0  12   6     5501.31     6194.57    130.81 o 
   2  12   6      948.47      890.70     25.14 o 
   4  12   6      222.45      201.27     22.84 o 
  -5  13   6       21.14      140.73     28.48 o 
  -3  13   6     1986.23     1551.88     42.24 o 
  -1  13   6      772.07      756.51     28.10 o 
   1  13   6     2558.94     1775.33     39.22 o 
   3  13   6      870.95     1233.53     37.68 o 
   5  13   6      325.80      333.49     30.69 o 
  -4  14   6      361.76      444.69     35.54 o 
  -2  14   6      351.35      418.88     18.46 o 
   0  14   6      378.64      429.52     19.40 o 
   2  14   6      684.62      662.89     22.11 o 
   4  14   6       97.64      100.12     20.76 o 
  -5  15   6      313.38      257.55     30.93 o 
  -3  15   6      169.38      206.23     19.77 o 
  -1  15   6     3319.54     3059.21     62.52 o 
   1  15   6     1030.18     1095.20     50.38 o 
   3  15   6      732.08      583.21     25.14 o 
   5  15   6      251.51      172.04     27.56 o 
  -4  16   6      379.35      369.41     24.42 o 
  -2  16   6       35.16       22.33     13.55 o 
   0  16   6      373.13      460.92     19.86 o 
   2  16   6      716.75      719.91     29.62 o 
   4  16   6      799.04      592.96     35.80 o 
  -5  17   6       22.29       34.16     27.18 o 
  -3  17   6      194.61      158.37     19.40 o 
  -1  17   6       89.00      312.72     19.02 o 
   1  17   6     1690.47     1486.04     39.17 o 
   3  17   6       63.38      184.31     21.56 o 
   5  17   6      150.79       84.15     30.47 o 
  -4  18   6      594.41      475.00     53.60 o 
  -2  18   6      555.25      490.51     23.70 o 
   0  18   6      479.68      634.11     23.58 o 
   2  18   6     2691.48     3044.13     70.36 o 
   4  18   6       43.50       55.74     24.54 o 
  -5  19   6       32.72      -14.58     54.83 o 
  -3  19   6       31.88       13.66     20.36 o 
  -1  19   6      751.74     1141.49     73.27 o 
   1  19   6     4967.93     4563.91    100.21 o 
   3  19   6      380.31      567.83     37.23 o 
   5  19   6       43.93       84.03     27.59 o 
  -4  20   6       39.12       81.27     31.69 o 
  -2  20   6       88.53      338.75     45.31 o 
   0  20   6     1584.30     1803.37     51.62 o 
   2  20   6     4027.61     3713.21     84.14 o 
   4  20   6       32.50       69.31     30.98 o 
  -3  21   6      706.43      680.83     37.44 o 
  -1  21   6      267.40      412.87     25.60 o 
   1  21   6      237.96      182.77     20.63 o 
   3  21   6       30.22      151.91     22.10 o 
  -4  22   6      518.26      398.26     80.99 o 
  -2  22   6     1579.43     1496.99     46.69 o 
   0  22   6      277.69      263.03     22.22 o 
   2  22   6      602.04      656.68     68.93 o 
   4  22   6       75.51      145.29     32.04 o 
  -3  23   6       69.31       40.27     24.80 o 
  -1  23   6       86.83       60.86     21.22 o 
   1  23   6       23.92       -1.39     19.06 o 
   3  23   6      239.48      295.37     28.78 o 
  -4  24   6      219.43      140.17     34.67 o 
  -2  24   6      186.86      198.04     23.44 o 
   0  24   6      995.83      910.22     35.57 o 
   2  24   6      144.88      160.83     25.74 o 
   4  24   6       76.34      153.17     33.82 o 
  -3  25   6      135.67      143.27     26.37 o 
  -1  25   6      313.06      366.77     26.96 o 
   1  25   6       41.66       52.38     20.53 o 
   3  25   6      638.15      694.26     50.73 o 
  -4  26   6       14.67       40.14     35.34 o 
  -2  26   6      101.97       91.31     28.37 o 
   0  26   6     2813.61     3055.58     80.62 o 
   2  26   6      101.32       78.32     24.15 o 
   4  26   6       85.60      132.81     46.38 o 
  -3  27   6       15.88       11.18     25.00 o 
  -1  27   6     2246.62     2236.84     63.31 o 
   1  27   6      271.77      463.87     48.42 o 
   3  27   6      190.68      213.68     28.74 o 
  -2  28   6      127.18       82.37     22.36 o 
   0  28   6     1000.07     1094.77     40.01 o 
   2  28   6       51.53       30.36     31.47 o 
  -3  29   6       65.29        5.52     25.33 o 
  -1  29   6      436.68      490.22     37.58 o 
   1  29   6      117.10      138.57     25.41 o 
   3  29   6       20.99       25.28     24.30 o 
  -2  30   6       13.13       48.14     23.04 o 
   0  30   6       23.38       31.04     21.13 o 
   2  30   6        5.38       45.14     26.93 o 
  -1  31   6       55.72      102.18     23.10 o 
   1  31   6      315.74      248.08     56.73 o 
  -2  32   6       64.52       90.35     24.36 o 
   0  32   6       62.11       52.66     23.28 o 
   2  32   6      135.97      148.09     28.90 o 
  -1  33   6       36.90       29.40     23.05 o 
   1  33   6       62.36       75.18     27.21 o 
   0  34   6       45.04      119.90     25.41 o 
  -5   1   7      302.03      364.34     40.79 o 
  -3   1   7     1306.45     1154.64     28.98 o 
  -1   1   7      824.59      744.42     82.46 o 
   1   1   7     1459.96     1245.02     36.44 o 
   3   1   7      971.49     1066.06     36.05 o 
   5   1   7       99.09      131.59     24.38 o 
  -6   2   7      119.80       56.10     32.72 o 
  -4   2   7      574.98      644.55     30.81 o 
  -2   2   7     6374.57     6658.68    140.66 o 
   0   2   7     6511.54     7195.37    136.46 o 
   2   2   7     2434.34     2116.93     56.59 o 
   4   2   7      756.35      763.73     31.76 o 
  -5   3   7     1285.81      964.76     56.13 o 
  -3   3   7      503.39      540.46     19.46 o 
  -1   3   7      163.06      179.17     13.89 o 
   1   3   7      968.98      685.34     22.71 o 
   3   3   7      125.26      225.75     19.54 o 
   5   3   7       16.10       42.77     21.37 o 
  -4   4   7      104.92      168.52     21.91 o 
  -2   4   7     1399.35     1165.17     32.28 o 
   0   4   7     2357.96     2067.63     43.13 o 
   2   4   7      702.44      633.30     26.36 o 
   4   4   7      121.23      200.32     30.33 o 
  -5   5   7      349.36      402.29     33.87 o 
  -3   5   7      188.45      255.28     15.58 o 
  -1   5   7       24.89       19.54     10.68 o 
   1   5   7      125.54      124.95     14.90 o 
   3   5   7     1048.94      769.97     44.17 o 
   5   5   7       23.66       -0.64     20.39 o 
  -4   6   7      325.39      302.61     24.90 o 
  -2   6   7     1385.41     1594.97     36.26 o 
   0   6   7     3019.82     2423.88     49.73 o 
   2   6   7      753.14      832.23     25.94 o 
   4   6   7      109.81      135.19     29.53 o 
  -5   7   7      260.57      345.69     32.98 o 
  -3   7   7      436.44      594.21     23.04 o 
  -1   7   7     3577.39     2815.64     57.13 o 
   1   7   7      686.65      507.45     31.13 o 
   3   7   7     2657.83     2245.97     53.57 o 
   5   7   7      503.72      493.08     30.67 o 
  -4   8   7     2780.20     2187.62     62.58 o 
  -2   8   7     2092.33     2113.81     49.41 o 
   0   8   7     3045.97     2911.02     58.63 o 
   2   8   7    12545.46    11220.12    233.48 o 
   4   8   7      632.16      549.81     28.65 o 
  -5   9   7       21.83      -12.46     25.21 o 
  -3   9   7     1135.56      917.35     33.71 o 
  -1   9   7     1482.95     1479.38     34.35 o 
   1   9   7      567.00      546.66     21.12 o 
   3   9   7      429.51      480.10     25.68 o 
   5   9   7      610.81      646.55     32.76 o 
  -4  10   7      960.38      781.04     34.41 o 
  -2  10   7      245.06     1028.29     75.61 o 
   0  10   7      926.28      919.86     25.22 o 
   2  10   7    14302.95    14466.62    299.64 o 
   4  10   7       28.16      218.58     30.71 o 
  -5  11   7       79.32       26.42     27.14 o 
  -3  11   7      128.15      170.84     18.95 o 
  -1  11   7     2340.08     2780.55     84.60 o 
   1  11   7    12116.05    11997.80    227.04 o 
   3  11   7      696.87      945.77     30.06 o 
   5  11   7      216.37      252.52     25.21 o 
  -4  12   7      578.82      585.57     31.60 o 
  -2  12   7      198.64      336.65     17.20 o 
   0  12   7     4758.39     5122.87     99.60 o 
   2  12   7     2221.75     2086.04     45.23 o 
   4  12   7       48.89       55.42     19.47 o 
  -5  13   7       30.18       43.44     31.62 o 
  -3  13   7     3222.85     2809.12     74.16 o 
  -1  13   7     1500.13     1584.37     47.39 o 
   1  13   7     1964.26     1723.99     41.96 o 
   3  13   7     2804.02     2192.32     54.00 o 
   5  13   7      514.63      353.55     27.38 o 
  -4  14   7      374.07      326.39     26.82 o 
  -2  14   7       82.57       79.83     13.73 o 
   0  14   7       49.63       75.99     14.13 o 
   2  14   7      234.93      218.57     15.38 o 
   4  14   7      662.13      614.91     40.13 o 
  -5  15   7       72.56      119.63     32.66 o 
  -3  15   7       86.75      209.31     19.70 o 
  -1  15   7      163.61      218.48     14.89 o 
   1  15   7      462.64      368.28     16.17 o 
   3  15   7     2899.91     2532.20     60.71 o 
   5  15   7       33.09       51.46     25.75 o 
  -4  16   7      120.22       79.11     22.90 o 
  -2  16   7      451.84      547.69     23.48 o 
   0  16   7      360.31      501.18     21.07 o 
   2  16   7      345.60      401.39     21.02 o 
   4  16   7       94.73      107.53     25.21 o 
  -5  17   7        6.01      -10.78     26.81 o 
  -3  17   7      468.75      444.65     23.71 o 
  -1  17   7      118.72      159.62     16.64 o 
   1  17   7      176.32      125.04     15.92 o 
   3  17   7      196.70      196.99     22.29 o 
   5  17   7        0.76      -25.17     25.17 o 
  -4  18   7      755.56      578.03     67.19 o 
  -2  18   7     3634.08     4012.54     89.28 o 
   0  18   7     1759.23     1772.81     44.43 o 
   2  18   7      810.38      753.88     31.47 o 
   4  18   7      201.90      233.18     28.39 o 
  -5  19   7       10.86       55.68     59.59 o 
  -3  19   7      838.62     1002.73     42.13 o 
  -1  19   7        6.28      225.10     36.54 o 
   1  19   7     3483.76     2905.79     67.32 o 
   3  19   7       69.21      499.15     33.84 o 
  -4  20   7      936.38      826.97     66.20 o 
  -2  20   7      626.78     1234.69     36.32 o 
   0  20   7     1252.88      961.49     29.87 o 
   2  20   7      439.38      602.27     52.83 o 
   4  20   7       16.31       -0.38     24.83 o 
  -3  21   7      515.07      503.73     33.23 o 
   1  21   7     2795.86     2567.58     68.48 o 
   3  21   7      159.88      285.37     28.67 o 
  -4  22   7     1626.65     1401.39     87.76 o 
  -2  22   7     1372.69     1156.05     40.08 o 
   0  22   7      778.37      704.50     30.50 o 
   2  22   7      319.78      320.60     28.30 o 
   4  22   7       17.94       27.16     28.29 o 
  -3  23   7      101.32      136.63     26.71 o 
  -1  23   7       84.69       89.98     21.35 o 
   1  23   7      607.88      664.38     31.39 o 
   3  23   7      190.02      244.88     28.59 o 
  -4  24   7      852.36      754.60     49.74 o 
  -2  24   7      487.64      333.60     29.00 o 
   0  24   7     1933.37     1890.67     57.15 o 
   2  24   7      455.91      457.50     38.14 o 
   4  24   7       41.07       25.88     28.83 o 
  -3  25   7      238.84      319.44     31.35 o 
  -1  25   7        1.39       44.65     19.58 o 
   1  25   7      623.92      594.87     35.80 o 
   3  25   7      118.44      172.14     27.93 o 
  -4  26   7       67.62      -24.97     31.78 o 
  -2  26   7      172.04      119.11     27.40 o 
   0  26   7      765.87      714.51     32.78 o 
   2  26   7        2.53      101.59     25.69 o 
  -3  27   7       26.51       62.37     26.69 o 
  -1  27   7     1549.02     1125.56     40.80 o 
   1  27   7       17.70      224.56     35.64 o 
   3  27   7      155.75      117.60     27.00 o 
  -2  28   7        9.41       45.23     22.28 o 
   0  28   7       26.92       24.68     21.22 o 
   2  28   7      272.34      341.28     38.64 o 
  -3  29   7       34.59       38.73     25.94 o 
  -1  29   7     1398.70     1187.42     42.48 o 
   1  29   7      134.23      298.67     53.76 o 
   3  29   7      133.15      174.59     28.47 o 
  -2  30   7      366.28      323.66     32.92 o 
   0  30   7       26.15       47.30     21.93 o 
   2  30   7       75.89      115.29     32.92 o 
  -1  31   7       21.50       24.77     21.50 o 
   1  31   7      188.58      172.93     25.25 o 
  -2  32   7        5.91        6.38     25.22 o 
   0  32   7       37.95       69.24     22.98 o 
   2  32   7       91.55       63.31     26.01 o 
  -1  33   7      201.62      190.46     25.39 o 
   1  33   7      391.76      463.92     30.92 o 
   0  34   7      104.04       74.01     23.79 o 
  -4   0   8     1013.19     1079.93    141.01 o 
  -2   0   8    12976.19    13556.74    448.12 o 
   0   0   8     1706.32     1481.27     46.61 o 
   2   0   8      572.98      594.09     82.99 o 
   4   0   8      661.32      610.95     51.63 o 
  -5   1   8      773.20      778.48     47.89 o 
  -3   1   8      549.28      778.77     36.19 o 
  -1   1   8     4465.54     3479.43     86.16 o 
   1   1   8     2105.88     1892.01     66.33 o 
   3   1   8     1571.69     1544.35     45.58 o 
   5   1   8       33.39       46.00     21.69 o 
  -4   2   8      918.45      923.94     36.95 o 
  -2   2   8     1963.41     1983.07     54.65 o 
   0   2   8      394.21      340.01     20.07 o 
   2   2   8     6717.81     6289.45    149.34 o 
   4   2   8      473.40      482.24     27.51 o 
  -5   3   8       94.40      146.04     34.74 o 
  -3   3   8      716.61      599.32     25.05 o 
  -1   3   8     2272.25     1788.42     43.10 o 
   1   3   8       78.19      104.36     22.59 o 
   3   3   8      128.99      116.20     17.69 o 
   5   3   8      243.70      239.05     24.99 o 
  -4   4   8      877.89      770.03     33.99 o 
  -2   4   8      189.22      234.16     16.46 o 
   0   4   8     2200.01     1998.67     41.86 o 
   2   4   8      575.04      476.91     27.59 o 
   4   4   8      101.59      124.34     20.90 o 
  -5   5   8       73.68      197.37     29.11 o 
  -3   5   8      224.25      284.73     18.28 o 
  -1   5   8      559.43      684.25     27.21 o 
   1   5   8    15429.70    17884.92    367.44 o 
   3   5   8      387.60      637.02     58.45 o 
   5   5   8      477.04      431.56     28.42 o 
  -4   6   8     1024.85      818.50     35.30 o 
  -2   6   8     1232.52     1182.59     65.95 o 
   0   6   8      999.09      742.40     21.77 o 
   2   6   8    10848.19     8797.73    184.37 o 
   4   6   8      145.36      228.73     28.36 o 
  -5   7   8      241.18      334.74     31.79 o 
  -3   7   8      437.13      840.35     28.34 o 
  -1   7   8      319.92      473.93     48.40 o 
   1   7   8    18780.39    22568.45    422.89 o 
   3   7   8      702.82      700.77     34.02 o 
   5   7   8      175.50      196.30     24.67 o 
  -4   8   8      831.94      749.37     34.20 o 
  -2   8   8     2714.32     4112.15     92.35 o 
   0   8   8     6666.17     6709.03    141.28 o 
   2   8   8    18972.93    18976.04    390.58 o 
   4   8   8      186.68      311.10     24.61 o 
  -5   9   8      371.31      376.56     33.57 o 
  -3   9   8       98.43      221.23     18.64 o 
  -1   9   8      853.65      911.01     53.25 o 
   1   9   8     8673.19     8445.40    161.03 o 
   3   9   8      452.37      796.28     27.35 o 
   5   9   8       87.45       71.50     38.31 o 
  -4  10   8      961.40      815.64     38.80 o 
  -2  10   8      446.32     1224.05     67.77 o 
   0  10   8     3477.47     3100.96     62.42 o 
   2  10   8     4661.71     4043.82     88.65 o 
   4  10   8       44.81      253.54     42.22 o 
  -5  11   8       72.06       62.27     27.87 o 
  -3  11   8     2211.62     2133.97     52.97 o 
  -1  11   8     1127.57     1159.18     46.48 o 
   1  11   8     1712.93     1572.63     36.11 o 
   3  11   8     5018.78     4896.35    106.92 o 
   5  11   8      135.27      115.30     23.36 o 
  -4  12   8       11.72        5.45     22.19 o 
  -2  12   8     1061.62     1268.92     31.69 o 
   0  12   8      188.45      211.62     13.64 o 
   2  12   8    11262.26    11470.00    239.09 o 
   4  12   8      400.74      389.92     25.97 o 
  -5  13   8       96.21      117.69     27.31 o 
  -3  13   8      543.48      800.14     34.05 o 
  -1  13   8     1148.89     1151.08     28.86 o 
   1  13   8      529.88      551.79     19.63 o 
   3  13   8       88.83      795.70     28.43 o 
   5  13   8       52.98       48.77     21.61 o 
  -4  14   8      113.08      183.50     25.70 o 
  -2  14   8      139.51      141.24     15.15 o 
   0  14   8     1808.22     1700.01     42.15 o 
   2  14   8      180.38      173.53     16.38 o 
   4  14   8      318.33      358.89     26.05 o 
  -5  15   8       38.29       44.88     27.83 o 
  -3  15   8      722.16     1036.55     36.02 o 
  -1  15   8     2252.99     2070.47     45.05 o 
   1  15   8      910.25      927.52     28.56 o 
   3  15   8      478.97      492.20     26.39 o 
   5  15   8       11.71       48.80     26.51 o 
  -4  16   8       94.14       97.46     23.71 o 
  -2  16   8       64.82       92.96     15.06 o 
   0  16   8     2406.31     2691.35     61.87 o 
   2  16   8     1074.87      964.69     43.22 o 
   4  16   8      105.70      131.26     25.28 o 
  -5  17   8      109.44      108.54     37.91 o 
  -3  17   8      281.90      259.03     24.60 o 
  -1  17   8       90.87      102.03     17.76 o 
   1  17   8      332.53      347.67     19.68 o 
   3  17   8      341.37      303.40     24.33 o 
   5  17   8      342.84      269.64     32.13 o 
  -4  18   8     1498.73     1323.50     55.87 o 
  -2  18   8      229.52      305.09     25.94 o 
   0  18   8      725.11      676.55     25.32 o 
   2  18   8      924.70      811.89     32.83 o 
   4  18   8      105.62       91.66     26.23 o 
  -3  19   8     2031.30     1666.85     50.63 o 
  -1  19   8       91.50      254.12     23.39 o 
   1  19   8     2275.41     1915.08     48.47 o 
   3  19   8      970.00      783.98     34.21 o 
  -4  20   8      149.16      145.17     51.00 o 
  -2  20   8     1551.22     1485.03     49.39 o 
   0  20   8      336.16      358.20     20.05 o 
   2  20   8      337.07     1068.30     80.54 o 
   4  20   8       63.43      139.87     26.67 o 
  -3  21   8      819.08      786.10     40.22 o 
  -1  21   8      216.85      215.28     21.96 o 
   1  21   8      116.82      144.38     18.34 o 
   3  21   8       59.22       59.74     21.67 o 
  -4  22   8      461.13      501.46     60.44 o 
  -2  22   8      192.23      207.73     51.49 o 
   0  22   8     1068.43     1072.35     37.66 o 
   2  22   8      383.60      355.92     29.68 o 
   4  22   8       61.20       91.41     46.14 o 
  -3  23   8      370.02      371.84     30.89 o 
  -1  23   8      510.68      473.87     30.33 o 
   1  23   8      332.31      416.67     26.05 o 
   3  23   8        1.61       39.42     23.86 o 
  -4  24   8      104.55       91.62     33.39 o 
  -2  24   8      901.54      760.56     33.92 o 
   0  24   8      721.76      789.32     32.90 o 
   2  24   8      116.37      146.03     27.38 o 
   4  24   8      262.47      255.81     42.46 o 
  -3  25   8      174.97      142.14     28.19 o 
  -1  25   8      204.04      222.78     23.70 o 
   1  25   8      226.10      157.36     22.81 o 
   3  25   8      197.90      200.06     36.03 o 
  -2  26   8      579.81      539.79     61.62 o 
   0  26   8      389.47      321.28     25.00 o 
   2  26   8       22.54      215.01     56.99 o 
  -3  27   8        1.07      -12.49     25.97 o 
  -1  27   8     2819.21     2466.96     68.15 o 
   1  27   8       15.08      185.96     38.40 o 
   3  27   8       16.44       23.92     25.75 o 
  -2  28   8      280.21      247.07     28.17 o 
   0  28   8       23.17       16.02     21.54 o 
   2  28   8      190.96      195.40     29.14 o 
  -3  29   8       12.14       39.80     32.19 o 
  -1  29   8      525.61      461.83     29.49 o 
   1  29   8       32.30       82.02     22.87 o 
   3  29   8       18.51       35.39     25.38 o 
  -2  30   8      104.21      105.07     26.29 o 
   0  30   8       40.49       10.56     23.04 o 
   2  30   8       22.45       30.92     25.61 o 
  -1  31   8      177.09      120.33     23.77 o 
   1  31   8      144.33      132.60     23.57 o 
  -2  32   8       34.30       65.16     25.65 o 
   0  32   8      193.72      245.00     27.07 o 
   2  32   8      192.52      136.47     28.04 o 
  -1  33   8      142.98      119.88     24.36 o 
   1  33   8      184.48      213.40     25.56 o 
   0  34   8       46.94      101.05     25.76 o 
  -5   1   9      262.83      248.42     26.23 o 
  -3   1   9     1118.19     1129.06     37.90 o 
  -1   1   9     7352.76     6544.05    156.06 o 
   1   1   9     2892.09     3003.04     74.30 o 
   3   1   9      353.36      558.53     35.84 o 
   5   1   9      191.29      197.82     24.35 o 
  -4   2   9      151.43      128.91     22.08 o 
   0   2   9      858.15      800.53     22.45 o 
   2   2   9     1536.06     1736.12     55.39 o 
   4   2   9     1358.85      977.35     36.59 o 
  -5   3   9      259.83      273.87     31.34 o 
  -3   3   9      242.27      138.79     20.93 o 
  -1   3   9      182.33      306.96     62.59 o 
   1   3   9     3335.79     2369.26     54.43 o 
   3   3   9      231.00      534.11     38.05 o 
   5   3   9      399.18      369.55     27.66 o 
  -4   4   9     1812.00     1474.03     47.14 o 
  -2   4   9       30.72       67.09     14.15 o 
   0   4   9     2148.36     1807.97     39.03 o 
   2   4   9     2104.52     1484.42     43.28 o 
   4   4   9       75.55      131.20     20.58 o 
  -5   5   9       20.99       59.78     23.30 o 
  -3   5   9     2047.34     1550.99     59.17 o 
  -1   5   9     4031.29     3761.90     82.48 o 
   1   5   9      534.24      421.08     30.37 o 
   3   5   9      142.90      186.84     18.42 o 
   5   5   9      131.55      278.03     26.86 o 
  -4   6   9      426.75      294.73     25.04 o 
  -2   6   9      937.76     2200.98     85.65 o 
   0   6   9      760.10      664.30     23.07 o 
   2   6   9     5781.48     4375.07     94.85 o 
   4   6   9       61.06      193.69     22.10 o 
  -5   7   9       22.17      135.38     28.23 o 
  -3   7   9      314.82      549.76     23.61 o 
  -1   7   9      548.90      557.94     19.12 o 
   1   7   9      305.74      290.75     15.19 o 
   3   7   9       21.39      574.75     37.42 o 
   5   7   9      153.59      160.41     24.19 o 
  -4   8   9      371.03      424.14     35.44 o 
  -2   8   9     1313.45     3579.36    115.36 o 
   0   8   9     8425.87     8892.45    169.20 o 
   2   8   9     1028.02      752.77     25.36 o 
   4   8   9       40.35      338.71     36.67 o 
  -5   9   9      100.08      251.88     31.37 o 
  -3   9   9     1804.63     1580.67     55.49 o 
  -1   9   9      333.01      375.35     67.55 o 
   1   9   9     7080.55     7076.42    136.17 o 
   3   9   9      244.20      492.03     25.57 o 
   5   9   9      236.22      213.59     24.27 o 
  -4  10   9     4827.50     4243.27    108.07 o 
  -2  10   9     1299.54     1519.78     51.58 o 
   0  10   9    11531.55    14519.72    273.62 o 
   2  10   9     2858.40     2566.43     59.21 o 
   4  10   9      190.36      209.62     22.93 o 
  -5  11   9      115.88      155.14     29.16 o 
  -3  11   9     1258.53     2154.47     53.31 o 
  -1  11   9      113.93      224.29     37.09 o 
   1  11   9     6578.73     5971.48    115.80 o 
   3  11   9      739.63     1591.91     41.99 o 
   5  11   9       51.14       28.23     21.81 o 
  -4  12   9      776.01      746.64     34.49 o 
  -2  12   9      191.71     1040.59     63.14 o 
   0  12   9      123.21      157.65     13.09 o 
   2  12   9     1998.04     1718.91     43.50 o 
   4  12   9       35.47       22.99     20.32 o 
  -5  13   9       45.09      114.15     27.94 o 
  -3  13   9     3561.72     2966.36     69.89 o 
  -1  13   9      498.95      432.77     18.00 o 
   1  13   9       18.77       39.40     13.34 o 
   3  13   9      480.86      784.14     28.62 o 
   5  13   9       57.63       62.24     22.64 o 
  -4  14   9      111.10       71.68     34.84 o 
  -2  14   9      373.37      428.95     19.28 o 
   0  14   9      821.17      973.18     25.92 o 
   2  14   9     2523.96     2031.33     49.69 o 
   4  14   9      365.20      339.13     25.35 o 
  -5  15   9      155.25      122.31     29.02 o 
  -3  15   9      363.49      463.79     27.01 o 
  -1  15   9     4247.57     3536.91     71.67 o 
   1  15   9     1252.30     1325.27     42.11 o 
   3  15   9      192.27      459.11     26.60 o 
   5  15   9       77.68       53.10     26.73 o 
  -4  16   9      547.75      544.23     33.73 o 
  -2  16   9      241.73      373.78     26.17 o 
   0  16   9      385.67      452.57     32.02 o 
   2  16   9     8886.86     8679.06    205.12 o 
   4  16   9      222.41      125.74     26.03 o 
  -5  17   9       26.80       55.69     35.80 o 
  -3  17   9      137.55      140.99     23.12 o 
  -1  17   9      574.88      507.48     23.05 o 
   1  17   9       56.34       60.45     15.53 o 
   3  17   9      894.95      868.63     35.12 o 
   5  17   9       61.10       61.07     28.21 o 
  -4  18   9      329.38      302.31     40.13 o 
  -2  18   9      116.16      187.37     32.06 o 
   0  18   9      625.35      600.87     25.84 o 
   2  18   9     7604.10     6929.43    192.85 o 
   4  18   9       21.80       48.53     25.16 o 
  -3  19   9      162.20      315.96     26.47 o 
  -1  19   9      505.23      610.80     25.39 o 
   1  19   9      371.26      389.99     21.54 o 
   3  19   9      473.15      542.78     35.47 o 
  -4  20   9      442.25      409.61     46.07 o 
  -2  20   9     4646.71     4075.33    150.64 o 
   0  20   9     1101.47      888.42     30.28 o 
   2  20   9     2681.83     2295.49     63.60 o 
   4  20   9       96.81      179.43     27.21 o 
  -3  21   9      129.12      138.78     27.62 o 
  -1  21   9       42.00       74.73     39.07 o 
   1  21   9     2233.59     2049.95     51.72 o 
   3  21   9       11.13        4.41     20.42 o 
  -4  22   9      450.77      348.76     59.77 o 
  -2  22   9      284.94      273.08     27.89 o 
   0  22   9      498.72      555.11     28.34 o 
   2  22   9      355.44      384.37     30.43 o 
   4  22   9       75.08       95.14     32.78 o 
  -3  23   9       61.11       25.70     26.61 o 
  -1  23   9       47.92       50.06     25.23 o 
   1  23   9     1078.50      904.96     38.45 o 
   3  23   9      111.47       56.58     26.82 o 
  -4  24   9       38.07       58.75     49.39 o 
  -2  24   9      656.84      589.52     36.50 o 
   0  24   9       74.84       90.64     20.90 o 
   2  24   9      253.55      200.31     27.51 o 
   4  24   9      101.08       87.24     33.42 o 
  -3  25   9       43.71       49.52     26.07 o 
  -1  25   9       85.02       86.83     21.56 o 
   1  25   9      249.36      281.71     24.62 o 
   3  25   9       15.49       17.66     24.11 o 
  -2  26   9     1671.48     1378.34     52.78 o 
   0  26   9        0.66       -9.55     20.37 o 
   2  26   9     1135.96      975.87     53.60 o 
  -3  27   9        0.57       13.46     25.36 o 
  -1  27   9     1373.78     1207.29     41.97 o 
   1  27   9       40.08      180.94     27.73 o 
   3  27   9        1.42       11.31     24.81 o 
  -2  28   9       15.30       11.58     24.00 o 
   0  28   9       60.65       43.14     22.28 o 
   2  28   9        3.92        6.27     24.42 o 
  -3  29   9       28.97       27.15     26.91 o 
  -1  29   9      414.84      266.57     27.42 o 
   1  29   9       48.32       75.36     32.17 o 
   3  29   9       27.54       19.99     26.09 o 
  -2  30   9      187.94      206.05     48.98 o 
   0  30   9        0.25       -8.82     21.86 o 
   2  30   9      153.37      234.45     29.58 o 
  -1  31   9      241.23      240.91     26.21 o 
   1  31   9       46.51       45.82     23.27 o 
  -2  32   9      162.81      183.45     29.05 o 
   0  32   9       90.63      101.79     23.34 o 
   2  32   9      256.70      282.71     31.25 o 
  -1  33   9        2.56       12.37     22.57 o 
   1  33   9        7.83        3.07     25.81 o 
   0  34   9      238.67      419.34     59.84 o 
  -4   0  10       58.41       89.32     31.17 o 
   0   0  10     2989.09     2749.80     79.37 o 
   2   0  10    17400.53    18658.51    980.36 o 
   4   0  10     1203.38      804.68     63.00 o 
  -5   1  10      134.79       85.68     23.54 o 
  -3   1  10     1643.27     1592.41     50.46 o 
  -1   1  10     4173.54     3687.74    158.89 o 
   1   1  10     3681.21     3244.37     71.91 o 
   3   1  10      315.92      542.50     26.03 o 
   5   1  10       13.41       23.50     21.46 o 
  -4   2  10      173.09      154.08     22.61 o 
  -2   2  10     5266.26     5164.27    145.86 o 
   0   2  10      383.53      379.39     21.53 o 
   2   2  10     1518.83     1448.40     42.59 o 
   4   2  10       47.20       39.63     20.65 o 
  -5   3  10      140.36      165.96     44.10 o 
  -3   3  10     1949.65     1656.49     49.20 o 
  -1   3  10     6401.30     6345.89    134.58 o 
   1   3  10     2484.55     2610.99     61.81 o 
   3   3  10      531.09      886.41     33.16 o 
   5   3  10      577.84      713.93     34.16 o 
  -4   4  10      557.01      662.06     32.27 o 
  -2   4  10      146.79      210.50     20.99 o 
   0   4  10     2164.94     1826.50     39.84 o 
   2   4  10      614.39      582.71     32.49 o 
   4   4  10        7.64        6.90     19.33 o 
  -5   5  10       31.29       74.04     22.91 o 
  -3   5  10      403.87      435.84     25.80 o 
  -1   5  10     8156.84     7674.21    177.38 o 
   1   5  10      291.29      349.86     29.79 o 
   3   5  10      781.93      642.09     33.48 o 
   5   5  10      168.37      130.02     22.59 o 
  -4   6  10     2894.08     2464.32     68.77 o 
  -2   6  10      219.50      793.69     48.13 o 
   0   6  10     1587.66     1312.73     31.41 o 
   2   6  10      806.40      725.70     24.74 o 
   4   6  10      150.96      152.91     21.44 o 
  -5   7  10       17.70       60.55     24.14 o 
  -3   7  10     2326.68     2013.39     75.00 o 
  -1   7  10      273.54      364.60     30.11 o 
   1   7  10     4117.70     3523.94     88.76 o 
   3   7  10      111.64      315.69     22.84 o 
   5   7  10      831.84      685.90     38.24 o 
  -4   8  10     4521.80     3464.86     90.79 o 
  -2   8  10       65.00       96.27     14.73 o 
   0   8  10     5596.87     5778.06    111.68 o 
   2   8  10      106.42       69.37     13.91 o 
   4   8  10      211.85      272.19     23.78 o 
  -5   9  10       88.38      105.19     24.82 o 
  -3   9  10     1530.34     1316.56     46.03 o 
  -1   9  10      917.59      829.07     27.19 o 
   1   9  10      888.33      706.53     22.69 o 
   3   9  10     1679.55     1520.85     57.82 o 
   5   9  10       83.00       48.33     21.60 o 
  -4  10  10     1116.67      847.67     36.72 o 
  -2  10  10     4280.54     3616.70     80.67 o 
   0  10  10     4637.63     4015.70     79.57 o 
   2  10  10     3801.51     3101.66     70.26 o 
   4  10  10      160.40       78.86     21.18 o 
  -5  11  10       46.75       48.62     28.29 o 
  -3  11  10     3278.79     3219.34     74.19 o 
  -1  11  10      763.06      920.29     67.20 o 
   1  11  10     3530.81     2968.67     61.11 o 
   3  11  10     4284.00     4147.65    103.73 o 
   5  11  10      166.25      212.50     25.11 o 
  -4  12  10       46.46       38.66     22.56 o 
  -2  12  10      118.36      279.91     31.07 o 
   0  12  10      109.63      138.87     13.27 o 
   2  12  10     2161.10     2068.77     50.68 o 
   4  12  10       20.09       34.46     20.18 o 
  -5  13  10       78.48       72.19     28.58 o 
  -3  13  10     2310.05     2272.83     56.70 o 
  -1  13  10       22.22       22.36     12.38 o 
   1  13  10      161.94      139.45     14.28 o 
   3  13  10      137.03      520.18     27.51 o 
   5  13  10       96.86       95.23     22.64 o 
  -4  14  10      398.14      379.58     35.77 o 
  -2  14  10      189.98      357.93     46.73 o 
   0  14  10      438.59      589.60     20.24 o 
   2  14  10     6331.44     6025.14    129.64 o 
   4  14  10        5.26       -2.05     21.75 o 
  -5  15  10      141.28      106.62     30.23 o 
  -3  15  10     1302.65     1143.97     47.40 o 
  -1  15  10     1839.51     1714.50     39.17 o 
   1  15  10      612.88      582.19     23.53 o 
   3  15  10     2713.44     2319.85     63.67 o 
   5  15  10       15.95       43.43     27.71 o 
  -4  16  10      891.16     1024.95     40.24 o 
   0  16  10     1809.04     2030.29     49.17 o 
   2  16  10     5160.52     5478.32    133.03 o 
   4  16  10        4.06        6.13     24.21 o 
  -5  17  10      121.20      120.98     36.16 o 
  -3  17  10      469.80      632.18     36.05 o 
  -1  17  10      155.16      135.16     17.23 o 
   1  17  10      136.77      106.26     16.68 o 
   3  17  10      731.89     1296.95     43.13 o 
  -4  18  10       46.34       61.30     27.40 o 
   0  18  10     1763.29     1881.17     47.00 o 
   2  18  10      314.36      286.90     28.53 o 
   4  18  10      545.42      475.20     34.80 o 
  -3  19  10      482.64      483.52     29.10 o 
  -1  19  10      115.51      124.40     17.95 o 
   1  19  10       73.85       77.54     16.93 o 
   3  19  10      523.17     1002.38     38.13 o 
  -4  20  10     1660.67     1668.33     96.36 o 
  -2  20  10     1116.06     1205.34     55.27 o 
   0  20  10      918.66     1149.01     33.91 o 
   2  20  10      302.69      356.47     26.52 o 
   4  20  10      234.38      184.51     28.51 o 
  -3  21  10       55.18       67.96     25.47 o 
  -1  21  10     1075.64     1017.33     50.50 o 
   1  21  10      666.97      677.27     27.15 o 
   3  21  10      117.44      183.75     28.13 o 
  -4  22  10      405.14      339.53     56.01 o 
  -2  22  10      437.33      460.19     31.80 o 
   0  22  10      134.34      156.37     20.56 o 
   2  22  10        7.90       66.09     20.98 o 
   4  22  10      291.55      297.94     40.70 o 
  -3  23  10       74.00       58.75     26.49 o 
  -1  23  10       14.13       57.58     20.08 o 
   1  23  10     1010.68      853.13     35.15 o 
   3  23  10      110.69      140.61     29.14 o 
  -4  24  10      119.30      172.31     52.06 o 
  -2  24  10       54.69       60.34     24.25 o 
   0  24  10      138.07      155.91     21.89 o 
   2  24  10      116.45      117.26     25.85 o 
   4  24  10      270.55      305.65     38.29 o 
  -3  25  10       57.46       21.55     30.47 o 
  -1  25  10       47.36       84.96     22.50 o 
   1  25  10      718.85      595.77     30.65 o 
   3  25  10       10.51       10.35     24.65 o 
  -2  26  10      277.73      330.47     30.10 o 
   0  26  10      683.58      714.79     32.53 o 
   2  26  10      147.57      164.13     28.45 o 
  -3  27  10       56.93       55.97     27.37 o 
  -1  27  10      526.05      478.89     28.18 o 
   1  27  10      238.48      238.20     26.66 o 
   3  27  10       47.63       54.55     26.20 o 
  -2  28  10       13.71      -12.77     23.65 o 
   0  28  10        0.71      -20.67     20.67 o 
   2  28  10       66.00       63.90     25.51 o 
  -3  29  10       67.71       51.25     27.12 o 
  -1  29  10      504.80      469.62     35.72 o 
   1  29  10      113.92       67.52     22.85 o 
  -2  30  10       67.56      137.44     27.51 o 
   0  30  10      413.35      613.86     32.84 o 
   2  30  10       72.97       82.57     26.40 o 
  -1  31  10      116.53      109.40     24.21 o 
   1  31  10       67.28       76.24     27.17 o 
   0  32  10      423.48      459.22     30.21 o 
  -1  33  10       20.16       31.53     23.82 o 
   1  33  10      307.74      247.04     31.04 o 
  -5   1  11      256.33      252.98     26.42 o 
  -3   1  11     1518.27     1379.10     43.83 o 
  -1   1  11     3193.30     2771.34     85.04 o 
   1   1  11     2031.15     1848.17     44.77 o 
   3   1  11      251.16      587.28     40.40 o 
   5   1  11      123.74      156.45     23.87 o 
  -4   2  11      360.97      284.62     25.26 o 
  -2   2  11      351.89      418.47     28.46 o 
   0   2  11      790.80      803.01     23.56 o 
   2   2  11      801.22      699.94     28.90 o 
   4   2  11     1495.99     1411.70     45.61 o 
  -5   3  11       91.55      145.71     43.07 o 
  -3   3  11     2249.98     2171.52     60.73 o 
  -1   3  11     5983.12     5081.21    108.96 o 
   1   3  11     1484.62     1560.92     54.75 o 
   3   3  11      166.79      385.09     24.07 o 
   5   3  11       15.74       44.38     21.87 o 
  -4   4  11      176.86      155.44     38.83 o 
  -2   4  11        3.81       37.49     17.18 o 
   0   4  11     1180.04     1191.11     29.42 o 
   2   4  11      296.64      202.16     18.35 o 
   4   4  11       21.14        1.87     19.92 o 
  -5   5  11      429.45      474.08     29.77 o 
  -3   5  11      221.20      388.47     24.89 o 
  -1   5  11     4413.54     3962.95     78.35 o 
   1   5  11      845.88      861.42     89.06 o 
   3   5  11      207.62      214.69     21.62 o 
   5   5  11      233.43      245.97     25.61 o 
  -4   6  11      691.18      641.47     32.26 o 
  -2   6  11      131.61      162.22     23.37 o 
   0   6  11     1769.27     1545.45     35.24 o 
   2   6  11      449.45      330.24     18.16 o 
   4   6  11      411.52      375.81     26.25 o 
  -5   7  11       59.80       51.72     22.68 o 
  -3   7  11      852.92      841.22     33.89 o 
  -1   7  11     1808.25     1848.64     40.67 o 
   1   7  11     1618.68     1207.17     30.20 o 
   3   7  11       13.80      211.99     21.24 o 
   5   7  11       91.62       46.35     22.37 o 
  -4   8  11     1985.06     1867.28     56.16 o 
  -2   8  11       59.04       66.53     15.16 o 
   0   8  11     1824.01     1745.05     42.80 o 
   2   8  11     2210.24     1604.60     40.97 o 
   4   8  11       42.01       42.08     21.08 o 
  -5   9  11       74.23      125.38     25.30 o 
  -3   9  11      409.11      735.42     31.86 o 
  -1   9  11       61.78       85.75     16.27 o 
   1   9  11      743.73      606.82     22.70 o 
   3   9  11      283.35     1336.44     42.65 o 
   5   9  11      132.55      119.75     23.77 o 
  -4  10  11      236.85      212.53     25.05 o 
  -2  10  11      853.41      904.84     43.55 o 
   0  10  11     5004.82     5290.15    103.08 o 
   2  10  11      599.86      563.88     25.52 o 
   4  10  11      156.96      155.38     22.77 o 
  -5  11  11       70.65       99.25     24.62 o 
  -3  11  11     1692.37     2065.85     59.51 o 
  -1  11  11      421.67      485.25     28.68 o 
   1  11  11     1651.37     1420.59     34.28 o 
   3  11  11      846.47     1237.51     41.13 o 
   5  11  11      323.26      322.70     27.30 o 
  -4  12  11      105.91       66.14     25.34 o 
  -2  12  11      327.93      463.70     42.52 o 
   0  12  11     2843.88     2912.01     59.53 o 
   2  12  11     2065.44     1958.65     48.73 o 
   4  12  11       45.35       61.64     22.11 o 
  -5  13  11       40.31       -7.74     26.57 o 
  -3  13  11     1579.13     1404.13     46.14 o 
  -1  13  11       68.34       66.08     13.17 o 
   1  13  11      732.80      600.66     26.19 o 
   3  13  11     1380.79     1828.71     56.77 o 
   5  13  11       37.24       62.69     22.34 o 
  -4  14  11       38.23       79.94     23.68 o 
   0  14  11      147.06      160.53     13.81 o 
   2  14  11     2040.72     1516.40     40.97 o 
   4  14  11      312.38      305.80     30.57 o 
  -5  15  11        9.89      -25.02     27.40 o 
  -3  15  11     2787.89     2623.64     72.46 o 
  -1  15  11      857.61      702.69     22.68 o 
   1  15  11      104.60      135.99     21.27 o 
   3  15  11     4471.13     3908.95    114.76 o 
   5  15  11       64.70        7.12     26.11 o 
  -4  16  11       68.88       17.90     23.72 o 
  -2  16  11     3712.00     4011.66     99.98 o 
   0  16  11      673.40      725.25     26.90 o 
   2  16  11     1699.68     2008.35     56.79 o 
   4  16  11      317.03      264.51     32.39 o 
  -5  17  11       16.46       58.96     36.91 o 
  -3  17  11     4049.44     3828.00    112.72 o 
  -1  17  11      300.30      243.95     18.98 o 
   1  17  11      190.67      190.94     17.90 o 
   3  17  11      342.68      482.70     33.23 o 
  -4  18  11      294.34      291.27     31.88 o 
  -2  18  11      206.45      286.65     24.40 o 
   0  18  11       25.96       30.00     15.19 o 
   2  18  11      438.26      688.66     47.01 o 
   4  18  11      600.73      492.34     34.68 o 
  -3  19  11     2799.47     2899.06    125.60 o 
  -1  19  11       53.85       39.19     26.17 o 
   1  19  11      115.10       90.39     16.58 o 
   3  19  11      484.96      576.86     79.49 o 
  -4  20  11      816.05      790.87     42.67 o 
  -2  20  11      825.38      734.34     35.02 o 
   0  20  11      154.54      164.56     18.00 o 
   2  20  11      115.69      115.44     24.08 o 
   4  20  11      356.66      216.18     40.13 o 
  -3  21  11      222.25      250.67     29.57 o 
  -1  21  11     1476.71     1420.72     39.59 o 
   1  21  11     2159.03     1790.54     54.99 o 
   3  21  11       25.96      240.60     29.30 o 
  -4  22  11      441.58      357.50     42.93 o 
  -2  22  11      105.15      181.07     26.58 o 
   0  22  11      129.82      137.89     23.00 o 
   2  22  11      381.78      322.61     26.24 o 
   4  22  11       44.99       57.09     36.37 o 
  -3  23  11        0.94       25.61     25.56 o 
  -1  23  11      220.21      159.31     25.70 o 
   1  23  11       57.66       84.76     21.44 o 
   3  23  11        2.46      131.27     26.98 o 
  -4  24  11       14.37      150.29     51.55 o 
  -2  24  11       33.30       46.99     24.91 o 
   0  24  11      593.92      558.49     66.06 o 
   2  24  11      126.38      134.65     26.89 o 
  -3  25  11        7.45        0.36     24.99 o 
  -1  25  11      196.76      209.21     26.61 o 
   1  25  11      120.85       97.35     21.98 o 
   3  25  11      243.69      248.71     35.63 o 
  -2  26  11      330.32      321.68     30.61 o 
   0  26  11      286.40      326.32     28.80 o 
   2  26  11       24.51       42.54     25.36 o 
  -3  27  11       91.69       41.35     26.58 o 
  -1  27  11      233.34      230.41     24.49 o 
   1  27  11      207.24      215.45     39.78 o 
   3  27  11       42.27       43.21     26.30 o 
  -2  28  11      152.34      175.24     28.17 o 
   0  28  11       54.51      109.74     22.81 o 
   2  28  11      217.99      193.02     28.15 o 
  -1  29  11      292.31      256.11     46.34 o 
   1  29  11       28.64       36.50     41.68 o 
  -2  30  11      281.05      219.00     28.87 o 
   0  30  11       76.06       80.56     23.56 o 
   2  30  11       39.45       26.66     26.06 o 
  -1  31  11       19.86       24.77     22.90 o 
   1  31  11      165.58      162.98     33.94 o 
   0  32  11       79.14       75.75     24.07 o 
  -1  33  11      209.54      178.58     29.54 o 
  -4   0  12      137.86      178.54     53.85 o 
  -2   0  12      192.50      201.63     40.11 o 
   0   0  12      551.26      604.70     45.99 o 
   2   0  12     1477.98     1556.23     64.83 o 
   4   0  12      299.98      238.32     33.36 o 
  -5   1  12       31.18       67.84     23.36 o 
  -3   1  12     2507.79     2051.81     58.30 o 
  -1   1  12      994.64      805.56     25.75 o 
   1   1  12      436.01      432.57     17.26 o 
   3   1  12      848.05      856.74     33.78 o 
   5   1  12      142.78      189.61     25.26 o 
  -4   2  12      239.74      353.99     41.88 o 
  -2   2  12      177.21      206.93     20.37 o 
   0   2  12       53.92       60.80     12.83 o 
   2   2  12       85.30      160.91     18.23 o 
   4   2  12       75.30       87.77     21.08 o 
  -5   3  12      673.05      658.54     40.79 o 
  -3   3  12     1457.61     1164.53     40.47 o 
  -1   3  12     1731.87     1343.83     72.65 o 
   1   3  12     3088.59     2620.30     54.15 o 
   3   3  12      389.26      462.44     25.95 o 
   5   3  12      124.78       55.96     22.43 o 
  -4   4  12       70.13       56.29     22.01 o 
  -2   4  12       64.59       84.69     18.47 o 
   0   4  12     3843.96     3736.80     74.20 o 
   2   4  12       41.16       39.15     16.70 o 
   4   4  12       22.79       34.28     26.13 o 
  -5   5  12       94.34      102.81     23.96 o 
  -3   5  12      213.16      258.15     23.88 o 
  -1   5  12       52.38       79.75     12.73 o 
   1   5  12     1025.93      811.71     26.74 o 
   3   5  12      232.56      272.01     22.88 o 
   5   5  12       31.21       14.84     21.58 o 
  -4   6  12      519.41      539.14     30.05 o 
  -2   6  12      119.48      109.87     14.60 o 
   0   6  12       57.02       51.78     12.60 o 
   2   6  12       61.57       39.78     14.50 o 
   4   6  12     1137.14      867.86     35.26 o 
  -5   7  12      113.63      173.09     27.10 o 
  -3   7  12      880.37      828.10     33.68 o 
  -1   7  12     3407.43     3101.84     62.89 o 
   1   7  12     2814.52     2633.60     54.94 o 
   3   7  12     1241.94     1036.39     37.31 o 
   5   7  12       16.67        4.38     21.60 o 
  -4   8  12      115.20      130.05     25.22 o 
  -2   8  12      358.96      651.52     38.54 o 
   0   8  12     1985.58     1935.32     42.17 o 
   2   8  12     4013.55     3354.93     75.41 o 
   4   8  12     1010.19      880.99     36.71 o 
  -5   9  12       38.81        7.88     23.29 o 
  -3   9  12     4571.98     4277.72    108.57 o 
  -1   9  12     1934.67     1745.63     39.22 o 
   1   9  12     1661.01     1503.53     42.37 o 
   3   9  12      445.88      814.35     33.30 o 
   5   9  12      130.48      163.94     25.13 o 
  -4  10  12       72.37       61.78     23.29 o 
  -2  10  12       92.24      170.66     17.50 o 
   0  10  12      444.22      318.91     38.95 o 
   2  10  12     3967.68     3486.45     78.68 o 
   4  10  12       80.32      144.54     22.54 o 
  -5  11  12      159.33      153.02     26.46 o 
  -3  11  12     2300.87     2200.75     62.04 o 
  -1  11  12      199.26      205.26     15.69 o 
   1  11  12      254.00      206.00     15.00 o 
   3  11  12     3030.70     2648.79     70.99 o 
   5  11  12      149.11      212.40     25.64 o 
  -4  12  12      183.70      233.13     26.44 o 
  -2  12  12      288.64      423.67     37.15 o 
   0  12  12      313.00      358.39     16.65 o 
   2  12  12     1078.46     1117.04     33.50 o 
   4  12  12       42.46       43.51     21.31 o 
  -5  13  12       27.18       18.88     25.38 o 
  -3  13  12     3652.46     3351.11     88.42 o 
  -1  13  12       77.21      109.35     14.04 o 
   1  13  12      557.67      491.10     19.32 o 
   3  13  12     5159.85     5582.42    136.24 o 
   5  13  12        2.50       -8.83     26.52 o 
  -4  14  12      451.32      417.13     32.63 o 
  -2  14  12      238.83      307.75     31.69 o 
   0  14  12      243.15      300.07     16.14 o 
   2  14  12     1375.94     1241.52     44.46 o 
   4  14  12     1221.97     1034.03     45.68 o 
  -5  15  12      115.53       87.65     26.05 o 
  -3  15  12     1306.14     1897.27     57.20 o 
  -1  15  12      543.64      492.18     19.62 o 
   1  15  12      123.30      114.18     18.38 o 
   3  15  12      316.79      281.24     28.31 o 
  -4  16  12       47.22       64.02     47.95 o 
  -2  16  12     2654.64     2547.74     67.58 o 
   0  16  12      221.82      236.07     22.92 o 
   4  16  12      188.93      166.13     27.98 o 
  -3  17  12      757.30      760.01     41.84 o 
  -1  17  12     1260.01     1049.28     31.99 o 
   1  17  12       57.49      153.52     17.45 o 
   3  17  12      242.85      242.41     27.82 o 
  -4  18  12       87.44      122.75     33.91 o 
  -2  18  12     1627.57     1263.64     41.77 o 
   0  18  12     1000.82      998.29     31.66 o 
   4  18  12      294.12      237.20     29.45 o 
  -3  19  12       25.15      117.11     33.61 o 
  -1  19  12       58.42       63.38     17.33 o 
   1  19  12      142.06      142.72     18.62 o 
   3  19  12      110.62      126.66     36.68 o 
  -4  20  12      359.20      317.09     45.02 o 
  -2  20  12       27.24       14.32     20.72 o 
   0  20  12       42.10        6.72     18.26 o 
   2  20  12      212.58      181.46     22.97 o 
   4  20  12      148.30      196.48     59.05 o 
  -3  21  12     1008.60      949.04     78.24 o 
  -1  21  12     1249.58      991.32     45.86 o 
   1  21  12        7.76       25.85     17.15 o 
   3  21  12       58.22       93.90     32.03 o 
  -4  22  12       75.86      124.22     39.74 o 
  -2  22  12      398.29      281.63     28.27 o 
   0  22  12      164.10       92.29     20.36 o 
   2  22  12      331.02      245.99     24.99 o 
   4  22  12       48.51       85.20     36.18 o 
  -3  23  12      634.91      625.95     49.52 o 
  -1  23  12     4640.06     4242.72    135.59 o 
   1  23  12     2198.63     2352.65     90.27 o 
   3  23  12      424.90      456.73     41.00 o 
  -2  24  12       37.43       28.00     24.81 o 
   0  24  12     1257.58     1049.01     38.32 o 
   2  24  12       41.19      -14.71     25.15 o 
  -3  25  12       31.34       51.93     25.22 o 
  -1  25  12       35.46        3.03     20.50 o 
   1  25  12      272.28      224.77     37.22 o 
   3  25  12        7.52       -9.91     25.49 o 
  -2  26  12       53.64       23.24     25.03 o 
   0  26  12      629.45      675.13     32.39 o 
   2  26  12       58.68       19.49     42.35 o 
  -3  27  12        1.57       59.95     26.73 o 
  -1  27  12      143.12       91.25     24.84 o 
   1  27  12       16.34        0.65     23.80 o 
   3  27  12       38.15       22.28     27.13 o 
  -2  28  12       10.90       32.46     25.27 o 
   0  28  12      897.66      955.20     37.93 o 
   2  28  12        5.64       44.91     25.63 o 
  -1  29  12       16.36       43.07     24.65 o 
   1  29  12      173.84      168.20     28.19 o 
  -2  30  12       63.86       49.71     25.99 o 
   0  30  12      726.57      988.08     39.09 o 
   2  30  12       51.88       18.71     29.03 o 
  -1  31  12      128.92       95.08     26.30 o 
   1  31  12      220.09      213.13     29.57 o 
   0  32  12       16.13       -0.77     22.50 o 
  -5   1  13      193.49      194.13     39.70 o 
  -3   1  13      980.99      952.00     35.53 o 
  -1   1  13     2693.89     2417.04     56.26 o 
   1   1  13      349.71      736.95     38.90 o 
   3   1  13      242.73      220.72     22.16 o 
   5   1  13      279.31      195.26     24.99 o 
  -4   2  13      368.13      332.79     41.14 o 
  -2   2  13      889.33      718.15     29.96 o 
   0   2  13       85.80       74.45     13.68 o 
   2   2  13      212.28      215.45     25.85 o 
   4   2  13       56.23       56.06     21.26 o 
  -5   3  13      160.50      196.07     28.91 o 
  -3   3  13     1171.84     1055.22     37.44 o 
  -1   3  13     4317.65     3647.84     80.64 o 
   1   3  13     1907.39     1934.78     46.49 o 
   3   3  13      376.85      346.24     24.40 o 
   5   3  13       96.32       86.61     24.89 o 
  -4   4  13       45.56       25.82     22.48 o 
  -2   4  13       12.13        7.70     17.72 o 
   0   4  13      391.70      374.50     17.55 o 
   2   4  13      104.80      116.20     19.54 o 
   4   4  13      137.86      226.72     23.87 o 
  -5   5  13      111.09      187.82     30.75 o 
  -3   5  13      315.80      447.21     26.59 o 
  -1   5  13      229.39      267.20     44.10 o 
   1   5  13     3711.72     3198.46     72.63 o 
   3   5  13       34.21      167.86     28.11 o 
   5   5  13      117.61       97.98     23.06 o 
  -4   6  13       43.12       99.88     23.13 o 
  -2   6  13      108.42       86.40     19.24 o 
   0   6  13      308.56      399.64     18.28 o 
   2   6  13      494.25      452.25     20.85 o 
   4   6  13      386.52      447.74     27.87 o 
  -5   7  13        8.27       18.69     23.27 o 
  -3   7  13      497.18      695.79     31.76 o 
  -1   7  13      620.60      692.71     87.50 o 
   1   7  13     5681.53     5575.55    108.75 o 
   3   7  13        1.06       23.15     19.01 o 
   5   7  13      132.10       81.58     29.76 o 
  -4   8  13      150.48      134.38     23.17 o 
  -2   8  13     1008.72     1216.27     57.04 o 
   0   8  13     7185.11     7317.49    140.80 o 
   2   8  13      912.14      842.22     29.42 o 
   4   8  13        3.60       58.76     21.28 o 
  -5   9  13       10.63       14.34     24.02 o 
  -3   9  13     2749.39     2193.77     65.62 o 
  -1   9  13      501.58      517.55     19.29 o 
   1   9  13      515.32      599.61     22.84 o 
   3   9  13      377.36      720.75     32.21 o 
   5   9  13       36.60       12.98     22.22 o 
  -4  10  13       46.07       38.43     23.90 o 
  -2  10  13     1507.09     1522.16     40.45 o 
   0  10  13     1519.92     1455.77     38.12 o 
   2  10  13     1313.99     1329.35     37.43 o 
   4  10  13      275.69      231.86     24.71 o 
  -5  11  13      147.87      205.01     27.11 o 
  -3  11  13      845.61     1260.45     43.71 o 
  -1  11  13     1587.66     1352.99     33.67 o 
   1  11  13      561.59      574.20     26.19 o 
   3  11  13      230.91     2933.42     76.90 o 
   5  11  13       81.43       82.30     23.88 o 
  -4  12  13      129.45      148.87     25.16 o 
  -2  12  13     1156.90     1062.24     32.66 o 
   0  12  13     2578.09     2766.92     57.65 o 
   2  12  13      126.81      146.20     18.32 o 
   4  12  13       63.08      120.34     24.06 o 
  -5  13  13      140.52       98.76     27.17 o 
  -3  13  13     5059.10     5745.57    141.66 o 
  -1  13  13      602.76      399.93     19.20 o 
   1  13  13       16.76       47.46     14.74 o 
   3  13  13    12448.16    12600.85    294.75 o 
   5  13  13        2.49       29.95     27.53 o 
  -4  14  13       27.93       20.09     23.85 o 
  -2  14  13      121.24      147.04     33.04 o 
   0  14  13      227.98      269.06     15.70 o 
   4  14  13      132.53      113.21     26.55 o 
  -5  15  13       72.64       58.91     26.22 o 
  -3  15  13      159.84      182.79     25.13 o 
  -1  15  13      902.54      775.22     27.26 o 
   1  15  13       55.22       76.85     16.08 o 
   3  15  13     2308.25     1883.96     64.17 o 
  -4  16  13      165.95      132.00     31.03 o 
  -2  16  13     4741.08     4646.30    133.08 o 
   0  16  13     1116.98     1401.13     44.50 o 
   2  16  13      722.88     1009.43     37.27 o 
   4  16  13       25.04        7.35     30.21 o 
  -3  17  13       41.14       83.23     29.27 o 
  -1  17  13     1300.00      950.82     30.92 o 
   1  17  13       82.12      121.50     17.04 o 
   3  17  13      427.00      417.19     32.38 o 
  -4  18  13      150.51      125.52     47.62 o 
  -2  18  13     2601.93     2316.72     63.97 o 
   0  18  13      382.76      446.05     22.29 o 
   2  18  13     2021.92     1977.10     57.70 o 
   4  18  13      109.84       79.06     27.73 o 
  -3  19  13      196.54      222.35     32.51 o 
  -1  19  13      316.18      281.85     20.60 o 
   1  19  13      147.97      159.47     21.34 o 
   3  19  13      114.42      137.20     27.59 o 
  -4  20  13      152.16      156.71     30.88 o 
  -2  20  13       34.17       35.37     20.54 o 
   0  20  13       54.07       43.72     16.86 o 
   2  20  13      172.66      178.94     23.06 o 
   4  20  13       56.45       86.92     27.77 o 
  -3  21  13       48.64       42.57     34.20 o 
  -1  21  13      636.10      571.20     26.09 o 
   1  21  13      300.81      322.07     24.07 o 
   3  21  13      148.18      275.57     38.92 o 
  -4  22  13      157.44      189.44     39.76 o 
  -2  22  13       33.95       80.77     25.50 o 
   0  22  13      375.18      390.93     22.91 o 
   2  22  13       49.26       51.45     21.85 o 
   4  22  13       13.80       32.09     26.50 o 
  -3  23  13        8.38      127.66     52.20 o 
  -1  23  13      217.62      264.00     27.34 o 
   1  23  13       96.55      115.99     44.39 o 
   3  23  13      146.24      232.97     34.23 o 
  -2  24  13       64.73       36.65     24.21 o 
   0  24  13      281.91      322.01     27.31 o 
   2  24  13       64.09       62.61     38.87 o 
  -3  25  13      123.97       79.04     35.13 o 
  -1  25  13      382.46      344.49     30.55 o 
   1  25  13       40.39       12.69     29.47 o 
   3  25  13      137.27      142.85     32.88 o 
  -2  26  13      143.23       91.89     26.13 o 
   0  26  13      161.70      222.10     38.90 o 
   2  26  13       88.44       76.50     31.74 o 
  -3  27  13       58.59       -2.81     54.63 o 
  -1  27  13      212.71      146.61     26.43 o 
   1  27  13       17.14       25.72     24.60 o 
   3  27  13       95.41       55.86     47.14 o 
  -2  28  13       67.25       63.74     26.13 o 
   0  28  13       57.76       53.97     23.81 o 
   2  28  13       12.48       -9.34     25.62 o 
  -1  29  13      230.55      189.22     28.05 o 
   1  29  13       65.27      100.90     26.82 o 
  -2  30  13       26.80       21.10     25.49 o 
   0  30  13      217.88      327.87     34.64 o 
   2  30  13       49.58       35.26     25.94 o 
  -1  31  13       49.78       65.69     26.79 o 
   1  31  13      256.52      245.48     37.28 o 
   0  32  13       44.51       24.26     23.40 o 
  -4   0  14       80.39       44.94     32.34 o 
  -2   0  14    10550.25     9742.46    519.91 o 
   0   0  14      782.74      722.75     34.79 o 
   2   0  14      474.46      367.70     32.62 o 
   4   0  14      251.46      185.57     34.89 o 
  -5   1  14        6.41        0.97     22.46 o 
  -3   1  14      157.23      284.62     82.51 o 
  -1   1  14    10375.46     8835.86    205.55 o 
   1   1  14      214.61      667.38     40.83 o 
   3   1  14      202.76      202.98     22.45 o 
   5   1  14       90.05      215.84     25.83 o 
  -4   2  14       90.79       34.29     25.05 o 
  -2   2  14      802.70      717.43     30.28 o 
   0   2  14      415.10      355.92     16.46 o 
   2   2  14      240.06      298.24     21.28 o 
   4   2  14       65.57       62.94     21.84 o 
  -5   3  14        3.35       51.36     24.80 o 
  -3   3  14       77.54      151.80     22.04 o 
  -1   3  14     6639.95     6648.41    159.41 o 
   1   3  14     2130.75     2164.47     59.80 o 
   3   3  14      504.39      383.71     25.10 o 
   5   3  14      106.58      103.68     24.25 o 
  -4   4  14       67.97       17.76     21.13 o 
  -2   4  14      448.99      383.13     23.68 o 
   0   4  14      356.42      348.87     16.32 o 
   2   4  14      243.80      363.02     28.19 o 
   4   4  14        2.46      -20.30     20.30 o 
  -5   5  14       14.38      -15.69     37.83 o 
  -3   5  14      789.22      644.48     34.98 o 
  -1   5  14     3333.29     3318.17     66.96 o 
   1   5  14     2646.17     2449.53     51.95 o 
   3   5  14     1485.37     1299.43     43.21 o 
   5   5  14       89.01       83.73     22.54 o 
  -4   6  14      237.01      247.91     24.67 o 
  -2   6  14      915.19      874.28     33.47 o 
   0   6  14     2890.74     2576.54     53.84 o 
   2   6  14      280.07      264.30     21.42 o 
   4   6  14      732.55      554.63     36.66 o 
  -5   7  14       44.22       71.79     24.07 o 
  -3   7  14       75.78       70.87     22.22 o 
  -1   7  14     1066.51      795.46     23.59 o 
   1   7  14      618.16      552.75     20.62 o 
   3   7  14      346.08      431.08     26.83 o 
   5   7  14       59.99      143.67     24.90 o 
  -4   8  14      121.53      151.66     24.43 o 
  -2   8  14     1058.20      853.30     34.47 o 
   0   8  14     2554.26     2580.29     54.06 o 
   2   8  14      209.96      157.70     16.54 o 
   4   8  14      562.08      553.17     30.03 o 
  -5   9  14      202.81      197.87     26.29 o 
  -3   9  14     1810.00     1863.14    108.38 o 
  -1   9  14      555.33      526.02     20.01 o 
   1   9  14       90.14       81.52     13.88 o 
   3   9  14      822.98     1197.38     40.48 o 
   5   9  14       72.98       49.05     24.22 o 
  -4  10  14       34.66       75.07     23.56 o 
  -2  10  14     2244.04     2023.39     50.55 o 
   0  10  14      507.22      525.63     19.35 o 
   2  10  14      586.97      469.38     24.90 o 
   4  10  14      311.99      204.98     24.72 o 
  -5  11  14      259.37      257.31     28.21 o 
  -3  11  14    11358.72    11432.11    270.75 o 
  -1  11  14      518.79      411.83     20.60 o 
   1  11  14      293.27      198.59     15.84 o 
   3  11  14     4845.19     4692.41    116.84 o 
   5  11  14        1.15       -3.05     22.46 o 
  -4  12  14      264.18      255.07     26.45 o 
  -2  12  14      282.02      209.99     20.01 o 
   0  12  14      355.18      408.13     19.59 o 
   4  12  14      256.51      252.07     24.52 o 
  -5  13  14       23.37        4.23     24.99 o 
  -3  13  14      990.89     3199.28     84.49 o 
  -1  13  14      252.55      243.04     20.72 o 
   1  13  14      100.86       83.35     14.37 o 
   3  13  14     2821.35     2357.86     69.81 o 
  -4  14  14       42.33       62.48     24.15 o 
  -2  14  14     3087.36     3003.55     74.02 o 
   0  14  14       76.35       88.46     14.21 o 
   2  14  14     1909.96     2856.74     86.22 o 
   4  14  14       44.20       28.54     29.40 o 
  -3  15  14      882.87     1223.97     52.11 o 
  -1  15  14      653.77      563.85     27.53 o 
   1  15  14      461.73      397.57     24.87 o 
   3  15  14      641.94      902.90     42.82 o 
  -4  16  14      191.16      169.56     31.79 o 
  -2  16  14     2366.35     2230.75     63.00 o 
   0  16  14      450.11      665.42     26.25 o 
   2  16  14      502.70      630.73     31.21 o 
   4  16  14      909.06      651.84     39.07 o 
  -3  17  14      191.68      208.84     31.23 o 
  -1  17  14     1367.07     1030.18     37.07 o 
   1  17  14       98.91      172.69     36.76 o 
   3  17  14      330.68      314.92     30.94 o 
  -4  18  14       62.99       44.32     29.90 o 
  -2  18  14      603.28      705.30     42.90 o 
   0  18  14       84.78      108.64     17.42 o 
   2  18  14       94.57       95.71     21.28 o 
   4  18  14      359.27      349.76     32.77 o 
  -3  19  14      121.41      134.14     31.81 o 
  -1  19  14      207.49      202.90     30.12 o 
   1  19  14      216.40      182.77     20.89 o 
   3  19  14       23.05      186.75     29.12 o 
  -4  20  14      179.31      122.27     38.94 o 
  -2  20  14      260.12      241.68     24.77 o 
   0  20  14      180.08      161.25     18.49 o 
   2  20  14      111.58      148.66     23.67 o 
   4  20  14      105.87       76.68     28.28 o 
  -3  21  14      963.59     1075.90     49.59 o 
  -1  21  14       36.65       54.66     20.40 o 
   1  21  14     1912.09     1712.03     80.11 o 
   3  21  14       27.52       34.49     26.16 o 
  -4  22  14       33.06       76.30     39.05 o 
  -2  22  14       57.92       41.55     24.48 o 
   0  22  14      280.47      278.56     24.49 o 
   2  22  14       72.03       53.70     22.20 o 
  -3  23  14      269.69      343.47     58.08 o 
  -1  23  14       64.78       72.28     24.06 o 
   1  23  14      364.85      420.21     30.94 o 
   3  23  14       57.40       34.63     26.33 o 
  -2  24  14       43.01       71.67     25.75 o 
   0  24  14      120.34      122.48     21.71 o 
   2  24  14      278.35      185.11     27.64 o 
  -3  25  14       12.28       69.82     46.98 o 
  -1  25  14      442.42      380.60     30.85 o 
   1  25  14       75.45       60.50     24.65 o 
   3  25  14       14.07      -29.06     29.06 o 
  -2  26  14       21.80       13.24     25.06 o 
   0  26  14     1443.68     1538.32     55.55 o 
   2  26  14       41.26       18.79     24.52 o 
  -3  27  14       25.12       15.99     33.26 o 
  -1  27  14      226.00      211.07     28.00 o 
   1  27  14      230.56      206.44     28.12 o 
  -2  28  14        6.04       12.57     25.17 o 
   0  28  14       22.14       23.07     22.08 o 
   2  28  14       14.72       48.16     26.56 o 
  -1  29  14       24.90        2.95     28.84 o 
   1  29  14       22.49       26.11     25.37 o 
  -2  30  14      121.79      103.25     47.27 o 
   0  30  14      169.35      204.03     25.13 o 
  -1  31  14       24.52       -1.97     37.12 o 
   1  31  14       41.62       40.53     26.79 o 
   0  32  14       26.85        3.48     42.20 o 
  -5   1  15      226.71      179.35     25.51 o 
  -3   1  15      123.95      202.23     56.33 o 
  -1   1  15     2192.70     1804.47     44.08 o 
   1   1  15      650.14      655.94     22.64 o 
   3   1  15       97.71      106.32     21.08 o 
   5   1  15       25.18       48.41     23.33 o 
  -4   2  15      378.24      348.63     26.29 o 
  -2   2  15      655.67      656.48     28.43 o 
   0   2  15      332.63      343.43     16.50 o 
   2   2  15      722.95     1143.51     51.72 o 
   4   2  15       33.97       25.71     21.58 o 
  -5   3  15       66.56       39.36     25.95 o 
  -3   3  15        7.94       95.73     20.93 o 
  -1   3  15       24.69       83.57     17.77 o 
   1   3  15      792.27      679.41     22.43 o 
   3   3  15       84.33       55.82     20.36 o 
   5   3  15      679.38      583.25     37.09 o 
  -4   4  15      107.53      103.84     22.80 o 
  -2   4  15     1909.12     1719.24     50.47 o 
   0   4  15     3342.72     3163.00     64.45 o 
   2   4  15       56.82      245.86     29.87 o 
   4   4  15      139.27       84.83     22.97 o 
  -5   5  15       21.33       34.71     26.24 o 
  -3   5  15      106.50      321.48     34.71 o 
  -1   5  15      362.28      639.14     68.97 o 
   1   5  15     2836.76     2316.63     49.87 o 
   3   5  15      265.55      295.86     24.56 o 
   5   5  15       20.36       73.13     23.40 o 
  -4   6  15      341.09      280.66     25.68 o 
  -2   6  15      881.12      666.45     28.75 o 
   0   6  15     3179.05     2974.61     60.70 o 
   2   6  15      202.87      199.77     21.83 o 
   4   6  15       73.01       45.19     21.51 o 
  -5   7  15       35.83       62.87     22.74 o 
  -3   7  15      254.70      343.49     25.88 o 
  -1   7  15       15.88       52.08     14.47 o 
   1   7  15      808.64      704.75     23.43 o 
   3   7  15      970.13     1048.10     39.17 o 
   5   7  15       39.40       25.64     22.60 o 
  -4   8  15      713.68      696.25     34.31 o 
  -2   8  15       61.55       39.36     18.92 o 
   0   8  15      418.89      414.74     20.16 o 
   2   8  15      566.39      454.29     25.50 o 
   4   8  15      248.57      278.47     25.37 o 
  -5   9  15      118.79       95.33     24.23 o 
  -3   9  15     1941.50     2030.60     92.45 o 
  -1   9  15       84.17       80.76     15.64 o 
   1   9  15       43.15       34.80     14.05 o 
   3   9  15      110.66      237.79     23.42 o 
   5   9  15       18.00       23.11     23.38 o 
  -4  10  15       53.41       92.19     24.34 o 
  -2  10  15      777.43      718.35     48.52 o 
   0  10  15     2507.48     2636.48     55.62 o 
   2  10  15     1604.37     1486.59     46.18 o 
   4  10  15     1101.01     1026.14     45.73 o 
  -5  11  15      252.60      249.68     27.63 o 
  -3  11  15      856.07     1668.28     52.22 o 
  -1  11  15       57.38       90.97     17.13 o 
   1  11  15     1396.78     1152.87     30.71 o 
   3  11  15       27.06       58.43     22.52 o 
  -4  12  15      313.17      305.79     29.05 o 
  -2  12  15     4853.95     4611.52    115.49 o 
   0  12  15      150.53      185.20     17.47 o 
   4  12  15       42.87       44.12     22.91 o 
  -5  13  15      217.96      121.50     49.73 o 
  -3  13  15      368.10      686.08     49.06 o 
  -1  13  15      258.14      223.26     31.01 o 
   1  13  15      281.97      208.61     18.22 o 
   3  13  15      207.07      132.49     23.06 o 
  -4  14  15      170.84      202.42     26.73 o 
  -2  14  15     7554.19     7847.31    167.80 o 
   0  14  15        7.69        7.63     16.51 o 
   2  14  15        1.17       43.70     19.73 o 
   4  14  15       26.73       12.12     25.64 o 
  -3  15  15     2341.91     2308.86     66.02 o 
  -1  15  15      785.11      575.93     47.89 o 
   1  15  15     1183.78     1017.59     37.13 o 
   3  15  15      564.08      590.80     36.59 o 
  -4  16  15       25.33       25.20     33.54 o 
  -2  16  15     1325.38     1401.59     45.86 o 
   0  16  15      463.01      584.57     24.90 o 
   2  16  15      787.46      816.77     34.94 o 
   4  16  15      310.34      209.00     29.12 o 
  -3  17  15      499.35      557.69     53.51 o 
  -1  17  15      560.05      415.08     26.39 o 
   1  17  15       45.56       61.81     19.89 o 
   3  17  15      890.75      699.93     83.23 o 
  -4  18  15      200.73      192.50     32.20 o 
  -2  18  15      252.77      267.83     28.36 o 
   0  18  15      463.99      521.94     24.16 o 
   2  18  15      279.20      340.10     26.74 o 
   4  18  15      780.25      768.32     43.62 o 
  -3  19  15      532.13      553.61     40.52 o 
  -1  19  15      531.50      506.06     28.74 o 
   1  19  15        7.12       12.21     18.11 o 
   3  19  15      440.30      501.74     35.56 o 
  -4  20  15       44.28       40.77     30.86 o 
  -2  20  15      855.15      726.55     39.93 o 
   0  20  15     1012.90      810.03     29.40 o 
   2  20  15      115.45       96.64     25.73 o 
   4  20  15      818.53      778.30     42.60 o 
  -3  21  15        7.34      -21.23     28.43 o 
  -1  21  15     1775.66     1518.98     47.65 o 
   1  21  15       74.77       94.70     22.35 o 
   3  21  15       56.72       29.90     25.98 o 
  -2  22  15       51.39       43.58     22.61 o 
   0  22  15      478.75      425.15     23.96 o 
   2  22  15       80.03       52.61     22.52 o 
  -3  23  15       40.21       40.35     52.55 o 
  -1  23  15      153.06       95.90     28.99 o 
   1  23  15       49.62       20.47     23.81 o 
   3  23  15       56.53        9.10     25.22 o 
  -2  24  15       58.45       59.74     25.36 o 
   0  24  15      108.43       95.25     21.35 o 
   2  24  15       62.12       57.24     32.02 o 
  -3  25  15       34.96       13.71     47.87 o 
  -1  25  15      474.20      422.82     32.15 o 
   1  25  15      208.36      189.29     26.82 o 
   3  25  15      204.22      305.79     38.69 o 
  -2  26  15      110.49      108.16     26.21 o 
   0  26  15       20.67       32.70     21.39 o 
   2  26  15      530.68      654.57     38.76 o 
  -1  27  15       46.37       30.29     24.42 o 
   1  27  15      224.18      233.83     29.02 o 
  -2  28  15        3.64      -11.81     26.84 o 
   0  28  15       33.78       31.83     21.48 o 
   2  28  15       78.72      129.90     28.24 o 
  -1  29  15       29.94       16.46     24.90 o 
   1  29  15      259.72      198.64     28.66 o 
   0  30  15       21.68       -4.01     21.95 o 
  -4   0  16      973.15      758.20     55.58 o 
  -2   0  16     5310.17     4979.51    334.44 o 
   0   0  16      992.65     1018.04     38.45 o 
   2   0  16     7153.12     7524.58    252.94 o 
   4   0  16      168.56      156.41     49.28 o 
  -5   1  16      189.15      165.76     24.65 o 
  -3   1  16       12.98       31.58     24.49 o 
  -1   1  16      353.22      373.73     23.34 o 
   1   1  16      463.14      466.91     24.94 o 
   3   1  16        4.76       54.81     20.81 o 
   5   1  16       58.56       78.65     23.75 o 
  -4   2  16      348.76      285.81     26.22 o 
  -2   2  16     4113.30     3884.67     97.99 o 
   0   2  16       18.79       44.41     13.37 o 
   2   2  16       54.90       91.46     27.94 o 
   4   2  16       75.27       68.21     21.93 o 
  -5   3  16       91.81       76.52     24.38 o 
  -3   3  16      165.80      220.05     23.67 o 
  -1   3  16     1457.82     1175.15     49.60 o 
   1   3  16      100.96      129.06     14.56 o 
   3   3  16      156.23      162.27     22.39 o 
   5   3  16      336.10      431.91     30.88 o 
  -4   4  16       76.96       42.20     23.30 o 
  -2   4  16     1863.33     1617.26     48.64 o 
   0   4  16      717.95      706.37     22.74 o 
   2   4  16      217.38      205.60     22.31 o 
   4   4  16        2.52       -2.68     22.18 o 
  -5   5  16       22.74       22.98     26.44 o 
  -3   5  16      108.53      177.68     23.10 o 
  -1   5  16      115.42      107.21     15.37 o 
   1   5  16      160.63      142.39     15.11 o 
   3   5  16        2.46       -4.02     20.21 o 
   5   5  16      378.06      378.78     29.42 o 
  -4   6  16        5.13        8.97     21.66 o 
  -2   6  16      720.04      691.38     30.68 o 
   0   6  16      433.12      434.65     19.76 o 
   2   6  16       96.18       42.47     19.51 o 
   4   6  16      386.04      387.00     28.16 o 
  -5   7  16      535.21      568.17     32.37 o 
  -3   7  16      390.07      548.42     30.00 o 
  -1   7  16     1356.27     1137.85     32.98 o 
   1   7  16      249.15      307.69     24.03 o 
   3   7  16      201.98      209.90     23.28 o 
   5   7  16       23.16       37.13     22.76 o 
  -4   8  16      302.61      255.51     26.46 o 
  -2   8  16      970.08      805.55     33.12 o 
   0   8  16     1004.89      953.51     26.96 o 
   2   8  16      639.03      829.92     33.38 o 
   4   8  16     1221.04     1099.14     40.85 o 
  -5   9  16       19.20       -2.50     23.50 o 
  -3   9  16      666.92      790.03     34.94 o 
  -1   9  16      641.91      653.40     25.44 o 
   1   9  16      119.36      131.29     15.29 o 
   3   9  16      325.21      323.96     25.66 o 
  -4  10  16       35.64       58.07     23.79 o 
  -2  10  16     1533.49     1553.06     48.90 o 
   0  10  16      633.13      510.89     20.35 o 
   2  10  16      531.86      476.72     27.61 o 
   4  10  16      791.09      661.31     33.51 o 
  -5  11  16       18.77      -12.67     24.49 o 
  -3  11  16      185.14      204.87     24.59 o 
  -1  11  16       21.11       60.49     16.18 o 
   1  11  16     1120.77      909.15     27.08 o 
   3  11  16      175.32      179.04     22.92 o 
  -4  12  16      371.68      323.20     28.73 o 
  -2  12  16     9432.24     9379.15    223.56 o 
   0  12  16       48.87       31.87     14.11 o 
   2  12  16      838.64     1157.78     40.22 o 
   4  12  16      195.29      197.04     26.85 o 
  -3  13  16       73.78       99.94     23.73 o 
  -1  13  16      254.37      221.44     27.37 o 
   1  13  16      995.87      747.27     27.57 o 
   3  13  16     1119.05     1078.13     88.45 o 
  -4  14  16       52.51       62.06     25.97 o 
  -2  14  16     1116.23     1036.41     40.15 o 
   0  14  16        7.95        8.73     15.97 o 
   2  14  16        5.75       42.84     19.16 o 
   4  14  16      110.37       90.71     26.27 o 
  -3  15  16      746.44      734.45     41.23 o 
  -1  15  16      577.60      508.63     48.57 o 
   1  15  16     1701.82     1305.38     42.63 o 
   3  15  16      242.61      223.71     29.61 o 
  -4  16  16      235.55      343.00     41.01 o 
  -2  16  16      693.81      892.61     43.73 o 
   0  16  16      693.74      776.70     31.75 o 
   2  16  16       60.24       80.07     21.31 o 
   4  16  16      317.11      285.86     36.99 o 
  -3  17  16        2.77      153.30     35.37 o 
  -1  17  16     1159.66      839.22     48.92 o 
   1  17  16      168.32      151.31     21.10 o 
   3  17  16      429.28      404.07     32.76 o 
  -4  18  16       67.09       97.99     30.72 o 
  -2  18  16      550.72      578.10     74.37 o 
   0  18  16      629.45      555.87     28.49 o 
   2  18  16       67.84      208.63     24.04 o 
   4  18  16      159.85      109.70     35.18 o 
  -3  19  16      283.46      303.96     34.03 o 
  -1  19  16       18.47       39.26     20.76 o 
   1  19  16       53.49       43.65     19.64 o 
   3  19  16       85.98      110.47     31.34 o 
  -4  20  16       97.35      149.78     31.46 o 
  -2  20  16      707.78      586.58     83.50 o 
   0  20  16     2189.35     1998.53     50.75 o 
   2  20  16      121.80      163.93     27.49 o 
  -3  21  16        7.57       57.66     31.53 o 
  -1  21  16       31.19       31.40     24.15 o 
   1  21  16       33.14       43.21     20.52 o 
   3  21  16       30.73       -6.36     30.06 o 
  -2  22  16      233.48      282.29     31.24 o 
   0  22  16      214.06      173.22     20.40 o 
   2  22  16        1.21       80.48     26.12 o 
  -3  23  16       34.48       51.74     37.27 o 
  -1  23  16       74.44       81.50     25.02 o 
   1  23  16        9.41       -0.16     20.39 o 
   3  23  16        2.05      -24.76     24.76 o 
  -2  24  16      346.24      342.76     31.22 o 
   0  24  16      128.03       67.53     21.26 o 
   2  24  16      167.94      156.77     28.09 o 
  -3  25  16      273.29      371.80     45.11 o 
  -1  25  16       17.98        8.31     23.52 o 
   1  25  16      157.46       88.50     25.74 o 
  -2  26  16       96.67      199.82     28.26 o 
   0  26  16      272.60      250.05     26.29 o 
   2  26  16      396.70      365.10     32.97 o 
  -1  27  16       53.97       64.47     26.22 o 
   1  27  16      456.95      414.47     47.79 o 
  -2  28  16        0.16      -11.78     25.41 o 
   0  28  16      121.04      179.94     48.93 o 
   2  28  16      223.15      205.00     30.19 o 
  -1  29  16       22.06       54.36     26.29 o 
   1  29  16      233.78      216.58     29.90 o 
   0  30  16        3.42       23.14     31.65 o 
  -5   1  17       60.07       70.98     24.27 o 
  -3   1  17      288.33      263.42     34.43 o 
  -1   1  17      528.40      503.27     25.74 o 
   1   1  17      388.11      327.07     17.47 o 
   3   1  17      340.21      219.65     24.08 o 
   5   1  17      209.50      278.70     27.38 o 
  -4   2  17      394.91      276.92     26.14 o 
  -2   2  17     1719.44     1655.14    103.19 o 
   0   2  17     2025.91     1939.57     43.04 o 
   2   2  17     1983.77     1745.41     51.70 o 
   4   2  17      124.19      119.78     23.42 o 
  -5   3  17       29.79      129.68     41.71 o 
  -3   3  17      119.08       96.37     23.25 o 
  -1   3  17      466.47      444.29     26.33 o 
   1   3  17      627.59      556.09     21.10 o 
   3   3  17        2.72      -19.67     19.67 o 
   5   3  17      201.91      219.78     39.00 o 
  -4   4  17       37.51      -11.05     24.66 o 
  -2   4  17      145.35      126.56     25.22 o 
   0   4  17       71.76      124.43     14.32 o 
   2   4  17     1025.62      882.81     34.60 o 
   4   4  17       45.57       36.50     22.12 o 
  -5   5  17        8.91       -4.96     23.69 o 
  -3   5  17        2.56      -21.53     21.53 o 
  -1   5  17      117.91       71.94     14.66 o 
   1   5  17      273.38      291.21     17.15 o 
   3   5  17        6.42       42.17     21.00 o 
  -4   6  17       45.65       61.82     22.15 o 
  -2   6  17      198.56      211.30     22.75 o 
   0   6  17      524.99      582.78     21.40 o 
   2   6  17      187.94      114.44     21.53 o 
   4   6  17        1.30        3.45     21.23 o 
  -5   7  17       46.24       44.44     25.01 o 
  -3   7  17       80.45      171.13     23.15 o 
  -1   7  17      712.08      595.51     24.05 o 
   1   7  17        2.39        6.22     16.02 o 
   3   7  17      233.90      175.83     23.66 o 
  -4   8  17       21.07       70.02     23.70 o 
  -2   8  17     2858.08     2434.79     66.30 o 
   0   8  17     2156.77     2087.81     50.46 o 
   2   8  17      702.33      950.11     36.59 o 
   4   8  17      411.80      453.22     29.25 o 
  -5   9  17       76.19       95.54     30.70 o 
  -3   9  17      183.50      260.94     25.33 o 
  -1   9  17      116.07      109.33     16.62 o 
   1   9  17       61.88       82.83     22.66 o 
   3   9  17      725.55      839.23     35.56 o 
  -4  10  17       91.30      153.94     25.09 o 
  -2  10  17      473.25      375.21     26.34 o 
   0  10  17      627.50      668.83     23.71 o 
   2  10  17      262.57      395.59     25.94 o 
   4  10  17     1065.50     1071.60     40.68 o 
  -3  11  17      440.60      393.46     28.26 o 
  -1  11  17      766.84      753.73     35.44 o 
   1  11  17     1285.86      949.87     31.01 o 
   3  11  17       73.78      115.20     22.02 o 
  -4  12  17      155.45      234.00     27.29 o 
  -2  12  17     2781.08     2280.53     63.96 o 
   0  12  17      571.68      531.91     26.46 o 
   2  12  17      195.29      175.70     23.74 o 
   4  12  17      390.02      358.03     29.00 o 
  -3  13  17      292.70      412.23     29.06 o 
  -1  13  17      395.44      374.13     21.72 o 
   1  13  17     1991.57     1558.43     43.67 o 
   3  13  17      473.50      556.49     45.46 o 
  -4  14  17       75.27      114.35     25.79 o 
  -2  14  17      800.97      866.79     36.97 o 
   0  14  17       86.25      116.37     17.48 o 
   2  14  17       49.22       80.15     30.21 o 
   4  14  17      581.01      465.20     34.48 o 
  -3  15  17      120.13      173.39     29.72 o 
  -1  15  17      229.95      335.48     34.30 o 
   1  15  17     1689.54     1158.62     39.99 o 
   3  15  17      194.05      242.35     29.96 o 
  -4  16  17      204.84      312.87     35.12 o 
  -2  16  17      959.69      886.01     44.56 o 
   0  16  17      593.58      718.43     28.26 o 
   2  16  17      470.04      741.15     45.42 o 
   4  16  17      707.64      630.28     39.06 o 
  -3  17  17      196.98      224.77     33.30 o 
  -1  17  17       97.43      103.86     21.83 o 
   1  17  17      267.46      211.88     22.32 o 
   3  17  17       43.68       21.89     26.29 o 
  -4  18  17       16.35       49.96     41.54 o 
  -2  18  17     1236.68     1125.37     49.25 o 
   0  18  17      136.18      146.64     21.56 o 
   2  18  17      236.73      216.79     24.54 o 
  -3  19  17       26.89       46.60     30.53 o 
  -1  19  17     2165.52     1940.28     64.85 o 
   1  19  17       11.12       65.07     20.36 o 
   3  19  17        7.79       51.24     33.19 o 
  -2  20  17      307.75      299.37     32.16 o 
   0  20  17      212.96      206.95     20.58 o 
   2  20  17       67.98       89.68     27.95 o 
  -3  21  17        0.10       24.00     28.51 o 
  -1  21  17     4287.51     3872.98    138.38 o 
   1  21  17      134.98      143.52     26.74 o 
   3  21  17       60.47       53.19     28.65 o 
  -2  22  17      776.31      562.35     45.78 o 
   0  22  17      172.70      159.96     20.41 o 
   2  22  17       74.48      110.51     23.56 o 
  -3  23  17       13.15        4.77     35.07 o 
  -1  23  17      153.06      229.97     28.86 o 
   1  23  17        3.72       -6.42     20.42 o 
   3  23  17       37.89       59.67     34.55 o 
  -2  24  17      178.44      174.66     49.93 o 
   0  24  17       49.59       46.85     24.30 o 
   2  24  17      145.18       66.12     29.66 o 
  -1  25  17      249.26      207.10     28.14 o 
   1  25  17       97.14       92.55     26.74 o 
  -2  26  17       41.89       16.97     50.92 o 
   0  26  17      305.18      333.92     30.62 o 
   2  26  17      147.47      142.47     28.95 o 
  -1  27  17       11.38       25.98     25.62 o 
   1  27  17      332.05      254.37     29.47 o 
   0  28  17      111.33      122.25     32.58 o 
  -1  29  17       85.83       74.69     26.75 o 
   1  29  17      136.19      138.56     27.62 o 
   0  30  17        4.24        2.35     29.65 o 
  -4   0  18        1.55      -30.29     30.29 o 
  -2   0  18      512.63      664.75     43.64 o 
   0   0  18      887.91      954.34     38.50 o 
   2   0  18      503.66      428.20     99.28 o 
   4   0  18      121.73       95.22     33.89 o 
  -5   1  18       78.74       72.72     27.90 o 
  -3   1  18      372.35      304.40     25.98 o 
  -1   1  18      482.27      422.74     36.10 o 
   1   1  18      273.39      271.80     17.54 o 
   3   1  18      275.98      196.78     23.02 o 
  -4   2  18       28.17      -22.18     22.18 o 
  -2   2  18       18.60       76.87     29.11 o 
   0   2  18      242.42      309.32     16.96 o 
   2   2  18      197.91      146.97     21.90 o 
   4   2  18       39.80       66.31     23.36 o 
  -5   3  18      219.49      257.71     26.88 o 
  -3   3  18       17.01        6.65     24.32 o 
  -1   3  18     2369.94     1854.03     53.22 o 
   1   3  18      670.52      635.61     25.34 o 
   3   3  18       21.06       -1.21     20.38 o 
  -4   4  18       25.92       40.89     34.20 o 
  -2   4  18      141.93      170.30     21.64 o 
   0   4  18     1419.44     1286.51     32.36 o 
   2   4  18      404.76      341.00     26.29 o 
   4   4  18      185.08      149.82     25.29 o 
  -5   5  18      202.17      263.61     27.33 o 
  -3   5  18      113.17       80.14     22.01 o 
  -1   5  18      722.62      660.88     29.04 o 
   1   5  18       88.66       58.63     23.59 o 
   3   5  18      162.96      267.70     24.48 o 
  -4   6  18       20.37       14.78     21.52 o 
  -2   6  18      332.09      231.74     22.90 o 
   0   6  18     1365.15     1346.33     33.62 o 
   2   6  18       33.75       70.09     20.92 o 
   4   6  18      904.15      784.36     38.25 o 
  -5   7  18       53.14      100.32     49.62 o 
  -3   7  18       32.22       36.80     21.53 o 
  -1   7  18     2033.63     1916.56     66.67 o 
   1   7  18      284.93      269.46     27.44 o 
   3   7  18      115.84      119.22     31.77 o 
  -4   8  18      165.25      150.55     24.41 o 
  -2   8  18     2630.45     2186.31     62.51 o 
   0   8  18     1150.55     1148.56     30.68 o 
   2   8  18      314.61      419.89     29.65 o 
   4   8  18     1544.04     1148.71     42.56 o 
  -3   9  18      384.85      478.16     29.61 o 
  -1   9  18     2732.49     2538.45     60.65 o 
   1   9  18      518.60      599.19     77.24 o 
   3   9  18       21.60      253.97     25.11 o 
  -4  10  18      297.03      304.68     27.29 o 
  -2  10  18     1211.18     1155.35     41.16 o 
   0  10  18       78.78       59.89     15.50 o 
   4  10  18      539.66      433.33     29.67 o 
  -3  11  18      145.85      160.56     24.67 o 
  -1  11  18      548.54      567.89     24.73 o 
   1  11  18     1475.24     1203.53     35.54 o 
   3  11  18       99.20      102.46     33.36 o 
  -4  12  18       12.96       63.77     24.49 o 
  -2  12  18       19.90       42.50     22.97 o 
   0  12  18     1497.23     1579.62     37.95 o 
   2  12  18       55.83       46.74     21.59 o 
   4  12  18      831.65      768.67     42.90 o 
  -3  13  18      386.90      579.41     40.28 o 
  -1  13  18      312.80      341.33     22.00 o 
   1  13  18      236.03      223.42     19.88 o 
   3  13  18       81.06       79.73     26.14 o 
  -4  14  18      306.54      333.73     30.26 o 
  -2  14  18     2290.60     2156.26     63.10 o 
   0  14  18      663.37      773.16     28.97 o 
   2  14  18       90.55       99.19     25.66 o 
   4  14  18       17.34      -21.03     25.07 o 
  -3  15  18      214.15      287.84     33.94 o 
  -1  15  18      502.57      549.07     29.21 o 
   1  15  18      292.19      297.86     23.89 o 
   3  15  18       45.78      100.67     26.79 o 
  -4  16  18       47.97      151.13     32.09 o 
  -2  16  18     1872.70     1764.78     75.90 o 
   0  16  18       26.00       21.61     17.68 o 
   2  16  18       34.98       46.70     25.75 o 
   4  16  18       48.60       31.70     27.12 o 
  -3  17  18       13.21       14.63     28.28 o 
  -1  17  18       95.78       75.22     20.95 o 
   1  17  18      237.08      152.56     22.37 o 
   3  17  18      702.64      519.97     64.69 o 
  -4  18  18       89.69      103.14     30.94 o 
  -2  18  18      258.10      263.94     31.84 o 
   0  18  18      185.43      117.39     24.84 o 
   2  18  18       67.56       63.16     26.28 o 
  -3  19  18       26.05       51.06     27.05 o 
  -1  19  18     1111.39     1085.04     40.32 o 
   1  19  18       92.66      104.78     21.67 o 
   3  19  18      284.27      238.56     46.35 o 
  -2  20  18      220.46      211.98     39.11 o 
   0  20  18       55.52       33.11     23.24 o 
   2  20  18       85.30       92.65     33.48 o 
  -3  21  18        3.45       36.50     29.70 o 
  -1  21  18        6.72        8.91     25.37 o 
   1  21  18      112.52      105.02     22.04 o 
   3  21  18       73.02       65.06     29.09 o 
  -2  22  18      182.69      161.07     30.79 o 
   0  22  18      113.24      127.41     22.01 o 
   2  22  18       84.54       90.58     27.41 o 
  -3  23  18       64.71       73.78     96.21 o 
  -1  23  18      133.97       56.95     30.15 o 
   1  23  18       40.38       29.99     21.59 o 
  -2  24  18       30.63       14.81     67.66 o 
   0  24  18       78.86       82.77     30.16 o 
   2  24  18      295.41      278.69     31.11 o 
  -1  25  18       49.30       70.77     25.96 o 
   1  25  18      114.18       95.75     26.15 o 
  -2  26  18        9.17       29.36     45.45 o 
   0  26  18       63.69       36.84     29.46 o 
   2  26  18      104.91       95.36     28.22 o 
  -1  27  18       34.02       28.90     26.44 o 
   1  27  18      296.78      233.94     29.34 o 
   0  28  18       39.86       26.65     30.85 o 
  -5   1  19       33.31      106.43     48.84 o 
  -3   1  19      439.30      334.32     26.42 o 
  -1   1  19     2082.55     1850.33     54.27 o 
   1   1  19      600.01      639.81     29.13 o 
   3   1  19      104.83      143.25     27.01 o 
  -4   2  19       79.36       54.74     22.75 o 
  -2   2  19       15.60      -11.29     21.36 o 
   0   2  19      780.71      921.40     27.02 o 
   2   2  19     1058.95      948.31     36.10 o 
   4   2  19       12.14      -21.92     22.34 o 
  -3   3  19        8.16       -0.06     24.26 o 
  -1   3  19      438.00      451.26     55.28 o 
   1   3  19      471.09      423.46     27.75 o 
   3   3  19      109.78       83.77     22.50 o 
  -4   4  19       60.56       46.99     22.15 o 
  -2   4  19       72.97       90.01     20.83 o 
   0   4  19      839.78      813.97     26.06 o 
   2   4  19      655.11      587.34     48.11 o 
   4   4  19       62.68       31.36     23.10 o 
  -3   5  19      946.27      780.98     59.64 o 
  -1   5  19      452.67      424.78     25.42 o 
   1   5  19        4.12       17.53     16.76 o 
   3   5  19       17.16       -6.81     27.85 o 
  -4   6  19      116.30      104.01     33.08 o 
  -2   6  19      628.77      619.78     29.81 o 
   0   6  19       26.90       40.44     14.90 o 
   2   6  19       84.08      124.08     22.44 o 
   4   6  19       44.27       35.45     23.45 o 
  -3   7  19       17.82       29.99     22.52 o 
  -1   7  19      347.70      408.81     25.89 o 
   1   7  19        7.32       17.99     16.07 o 
   3   7  19      456.61      470.34     29.82 o 
  -4   8  19       82.11      211.66     25.15 o 
  -2   8  19      898.42      719.01     32.49 o 
   0   8  19      331.28      381.69     19.59 o 
   2   8  19      194.51      205.66     23.63 o 
   4   8  19       46.30       36.89     38.88 o 
  -3   9  19      965.43      868.36     36.87 o 
  -1   9  19     2395.52     2249.99     62.82 o 
   1   9  19      924.33      858.61     32.45 o 
   3   9  19      398.97      462.19     31.15 o 
  -4  10  19       45.69       67.54     24.82 o 
  -2  10  19     7306.50     6254.38    152.82 o 
   0  10  19      525.77      613.46     25.82 o 
   2  10  19      169.59      349.34     40.11 o 
   4  10  19      583.94      502.49     31.45 o 
  -3  11  19      176.43      190.73     25.25 o 
  -1  11  19     6613.58     6244.38    152.24 o 
   1  11  19      205.87      242.02     32.61 o 
   3  11  19       23.60      101.13     23.91 o 
  -4  12  19      220.10      286.68     29.00 o 
  -2  12  19      302.13      383.91     27.80 o 
   0  12  19      114.30      129.23     24.57 o 
   2  12  19       26.04       32.35     43.37 o 
   4  12  19        4.37      -24.98     24.98 o 
  -3  13  19       27.76       40.08     23.45 o 
  -1  13  19      366.46      402.34     22.83 o 
   1  13  19      102.48      122.61     18.62 o 
   3  13  19      320.94      388.22     31.99 o 
  -4  14  19      450.23      601.20     39.18 o 
  -2  14  19      302.92      330.76     44.52 o 
   0  14  19       35.67       11.57     19.70 o 
   2  14  19      454.14      514.67     35.36 o 
   4  14  19        7.08       19.61     26.83 o 
  -3  15  19      361.72      326.65     58.17 o 
  -1  15  19     1092.22      820.70     34.39 o 
   1  15  19      181.09      180.77     21.77 o 
   3  15  19      540.81      477.30     67.36 o 
  -4  16  19      448.33      495.31     39.22 o 
  -2  16  19       40.59       46.84     27.19 o 
   0  16  19      448.11      591.13     30.28 o 
   2  16  19        7.37       52.21     25.66 o 
  -3  17  19        1.38      118.18     28.94 o 
  -1  17  19        1.38       24.19     20.67 o 
   1  17  19      341.15      277.04     39.47 o 
   3  17  19       23.52        4.83     26.80 o 
  -2  18  19       67.44       71.60     27.87 o 
   0  18  19      694.42      738.93     34.12 o 
   2  18  19      172.52      227.96     29.11 o 
  -3  19  19        2.15       94.45     37.15 o 
  -1  19  19      455.62      447.27     28.38 o 
   1  19  19      213.08      184.42     35.85 o 
   3  19  19      121.51      103.93     28.36 o 
  -2  20  19      396.84      479.46     36.45 o 
   0  20  19      194.03      188.13     23.83 o 
   2  20  19       99.36      199.63     51.40 o 
  -3  21  19       10.98       16.43     29.58 o 
  -1  21  19      182.61      173.33     24.78 o 
   1  21  19       36.95       41.68     21.24 o 
   3  21  19      154.23      145.48     30.53 o 
  -2  22  19       37.45       52.43     27.77 o 
   0  22  19      315.35      305.50     28.83 o 
   2  22  19       16.21       35.26     26.82 o 
  -1  23  19        1.97       31.06     25.28 o 
   1  23  19       13.82       31.31     22.26 o 
  -2  24  19       29.88       95.90     50.58 o 
   0  24  19      508.93      569.36     43.97 o 
   2  24  19      202.67      186.26     35.62 o 
  -1  25  19       19.80       42.43     41.22 o 
   1  25  19       24.08       21.20     25.60 o 
  -2  26  19      153.74      162.52     37.97 o 
   0  26  19      485.03      500.41     41.66 o 
  -1  27  19       90.01        7.00     30.24 o 
   1  27  19       34.74       54.59     34.67 o 
   0  28  19       55.04       59.39     31.30 o 
  -4   0  20      283.60      145.58     34.24 o 
  -2   0  20       28.51       35.58     29.63 o 
   0   0  20     1869.46     2102.50     66.60 o 
   2   0  20      148.02      123.18     64.00 o 
   4   0  20       19.88      -11.32     29.94 o 
  -3   1  20      419.08      285.61     25.20 o 
  -1   1  20     2827.02     2266.94     63.13 o 
   1   1  20      130.95      250.80     26.98 o 
   3   1  20       75.20       73.37     22.49 o 
  -4   2  20      103.24       84.12     23.69 o 
  -2   2  20      242.62      248.30     23.81 o 
   0   2  20      264.57      340.75     29.68 o 
   2   2  20      204.51      196.96     27.88 o 
   4   2  20      165.83      167.90     24.35 o 
  -3   3  20       30.99        3.03     23.24 o 
  -1   3  20      161.11      118.00     21.03 o 
   1   3  20      240.69      237.29     23.19 o 
   3   3  20      389.07      415.43     28.10 o 
  -4   4  20      183.75       92.17     24.55 o 
  -2   4  20      284.99      257.60     25.99 o 
   0   4  20      820.81      918.38     31.16 o 
   2   4  20      803.21      747.57     52.71 o 
   4   4  20      245.70      208.09     25.65 o 
  -3   5  20       17.24       18.35     22.02 o 
  -1   5  20     1168.50     1134.96     39.97 o 
   1   5  20      686.40      650.91     27.07 o 
   3   5  20     1297.48     1274.76     62.32 o 
  -4   6  20       74.21       60.61     23.24 o 
  -2   6  20      344.29      270.04     23.96 o 
   0   6  20     1125.44     1004.77     31.98 o 
   2   6  20      118.34      150.88     23.63 o 
   4   6  20      184.64      198.72     25.23 o 
  -3   7  20        4.35       92.94     22.76 o 
  -1   7  20     2627.27     2557.50     69.62 o 
   1   7  20      245.74      282.13     67.84 o 
   3   7  20       32.35       14.77     22.25 o 
  -4   8  20       18.00       50.34     23.54 o 
  -2   8  20      721.76      659.23     31.74 o 
   0   8  20      115.29      137.18     18.76 o 
   2   8  20      183.27      269.57     25.54 o 
   4   8  20       53.77       75.02     22.97 o 
  -3   9  20      168.25      263.97     27.23 o 
  -1   9  20       95.53       98.34     23.21 o 
   1   9  20      149.43      109.79     18.05 o 
   3   9  20      182.90      206.55     25.85 o 
  -4  10  20      154.90      271.28     27.65 o 
  -2  10  20     1290.45     1034.48     38.30 o 
   0  10  20      141.93      199.00     19.83 o 
   2  10  20       90.72      133.86     26.09 o 
   4  10  20       39.82       35.96     24.17 o 
  -3  11  20      432.13      490.95     30.49 o 
  -1  11  20     1537.54     1498.12     67.56 o 
   1  11  20     2479.75     2167.96     53.86 o 
   3  11  20      183.86      202.68     26.08 o 
  -4  12  20       26.55       49.18     33.82 o 
  -2  12  20       26.50       42.11     22.25 o 
   0  12  20        3.51       14.95     20.07 o 
   2  12  20      116.17      164.96     24.01 o 
   4  12  20       32.01        0.98     27.56 o 
  -3  13  20      115.73      192.42     26.04 o 
  -1  13  20      146.40      159.55     23.15 o 
   1  13  20       75.28       66.97     22.88 o 
   3  13  20      155.32      260.47     29.53 o 
  -4  14  20       24.60       44.64     29.82 o 
  -2  14  20       81.81      134.75     32.63 o 
   0  14  20      754.14      730.44     32.45 o 
   2  14  20       16.06        5.79     25.16 o 
  -3  15  20      324.87      324.79     39.41 o 
  -1  15  20      779.59      631.30     36.98 o 
   1  15  20      615.24      484.05     34.42 o 
   3  15  20      146.27      112.81     28.03 o 
  -2  16  20      135.95      177.03     28.93 o 
   0  16  20      358.58      362.23     27.00 o 
   2  16  20     1042.87      929.97     45.45 o 
  -3  17  20       98.63       97.94     28.99 o 
  -1  17  20      255.03      380.91     37.58 o 
   1  17  20      535.29      402.85     35.22 o 
   3  17  20        1.20       14.28     26.80 o 
  -2  18  20      290.13      328.61     32.02 o 
   0  18  20       29.63       24.62     36.62 o 
   2  18  20      308.83      335.33     42.57 o 
  -3  19  20      129.32      159.29     32.81 o 
  -1  19  20     1149.31      985.11     38.45 o 
   1  19  20      131.03      117.51     34.22 o 
   3  19  20       11.73       25.61     28.01 o 
  -2  20  20      617.15      710.89     41.39 o 
   0  20  20       27.14       11.41     21.43 o 
   2  20  20       42.55       48.14     40.36 o 
  -3  21  20       43.00       80.00     31.45 o 
  -1  21  20      582.99      620.32     32.67 o 
   1  21  20       68.20       61.85     22.18 o 
  -2  22  20       23.17       16.19     37.97 o 
   0  22  20      183.62      182.75     24.35 o 
   2  22  20      113.23      125.96     29.51 o 
  -1  23  20      106.02      117.16     24.62 o 
   1  23  20       78.03       99.35     23.66 o 
  -2  24  20       19.90        5.14     34.25 o 
   0  24  20       12.63      -13.80     28.64 o 
   2  24  20      133.31      173.24     46.73 o 
  -1  25  20      109.23       99.23     32.21 o 
   1  25  20        8.73       24.63     25.24 o 
   0  26  20       77.94       27.22     30.38 o 
  -1  27  20       36.19        5.82     30.15 o 
  -3   1  21       69.17       20.15     21.91 o 
  -1   1  21      801.52      703.14     31.94 o 
   1   1  21      250.21      284.33     32.75 o 
   3   1  21      175.29      199.09     24.84 o 
  -4   2  21       20.37       10.95     22.83 o 
  -2   2  21       57.80       52.75     21.60 o 
   0   2  21      288.83      333.38     25.08 o 
   2   2  21       47.12      106.33     23.89 o 
   4   2  21       11.47      -13.36     22.37 o 
  -3   3  21      186.10      176.40     24.51 o 
  -1   3  21     1326.36     1322.28     57.02 o 
   1   3  21      219.58      203.84     25.97 o 
   3   3  21      265.54      278.75     32.97 o 
  -4   4  21       11.40        1.52     22.98 o 
  -2   4  21      191.74      352.03     59.10 o 
   0   4  21       38.85       35.58     20.91 o 
   2   4  21      416.77      390.75     28.15 o 
   4   4  21       59.62       86.68     22.49 o 
  -3   5  21       74.02      332.46     36.45 o 
  -1   5  21      572.03      555.23     57.12 o 
   1   5  21      295.35      344.36     24.81 o 
   3   5  21       39.40       51.04     25.88 o 
  -4   6  21        3.96       18.21     26.73 o 
  -2   6  21      321.01      264.76     29.61 o 
   0   6  21      942.44      867.50     34.47 o 
   2   6  21       30.79       35.21     20.45 o 
   4   6  21      267.39      264.30     27.14 o 
  -3   7  21      100.01       41.12     21.93 o 
  -1   7  21       84.97       91.60     21.08 o 
   1   7  21      228.16      252.67     22.88 o 
   3   7  21      158.93      134.70     23.27 o 
  -4   8  21       44.47       34.82     23.71 o 
  -2   8  21      811.24      641.50     31.52 o 
   0   8  21      219.21      253.81     21.26 o 
   2   8  21      473.62      479.32     29.67 o 
   4   8  21       96.24      105.35     25.55 o 
  -3   9  21      242.77      334.61     31.43 o 
  -1   9  21      932.83      920.74     36.42 o 
   1   9  21      120.48      131.62     18.65 o 
   3   9  21      336.34      334.89     28.02 o 
  -4  10  21       23.04       27.47     25.26 o 
  -2  10  21      123.27      177.41     24.12 o 
   0  10  21      324.18      303.44     26.01 o 
   2  10  21       27.82       51.49     22.37 o 
   4  10  21       78.01       95.57     25.08 o 
  -3  11  21       38.95       49.39     22.46 o 
  -1  11  21      898.44      776.52     34.21 o 
   1  11  21      416.16      341.70     22.11 o 
   3  11  21        6.47       61.99     24.05 o 
  -4  12  21        5.87        3.34     24.21 o 
  -2  12  21      370.54      376.90     28.06 o 
   0  12  21       75.63       81.54     22.19 o 
   2  12  21        9.54      -15.88     21.31 o 
  -3  13  21      682.29      726.54     34.84 o 
  -1  13  21      556.92      579.54     30.45 o 
   1  13  21      248.17      312.40     40.95 o 
   3  13  21      168.50      142.53     29.02 o 
  -4  14  21       52.00      -26.98     51.36 o 
  -2  14  21      168.02      187.83     30.44 o 
   0  14  21      417.21      475.07     28.02 o 
   2  14  21      984.66      862.54     41.66 o 
  -3  15  21       51.04        2.09     29.07 o 
  -1  15  21      106.22      104.83     26.46 o 
   1  15  21      392.16      353.30     29.79 o 
   3  15  21        5.81        8.88     32.30 o 
  -2  16  21       66.24      161.10     29.35 o 
   0  16  21       90.88       96.36     21.74 o 
   2  16  21      228.57      224.08     29.21 o 
  -3  17  21       33.03       18.78     28.07 o 
  -1  17  21      204.52      145.32     27.91 o 
   1  17  21       31.83      -15.87     24.19 o 
   3  17  21       18.46       -0.71     26.67 o 
  -2  18  21       42.77      101.23     40.63 o 
   0  18  21      367.89      434.03     28.65 o 
   2  18  21      319.18      258.98     45.18 o 
  -3  19  21       17.73        9.10     28.77 o 
  -1  19  21     1601.65     1422.08     55.93 o 
   1  19  21      255.78      262.43     25.78 o 
   3  19  21       82.59       77.91     28.66 o 
  -2  20  21       25.56       14.25     26.98 o 
   0  20  21      104.65      149.49     27.10 o 
   2  20  21       63.44       63.42     34.88 o 
  -1  21  21     1176.15     1015.84     51.43 o 
   1  21  21        7.09        4.77     28.63 o 
  -2  22  21       20.91       38.32     28.49 o 
   0  22  21      642.40      600.90     36.29 o 
   2  22  21       46.55       45.91     26.48 o 
  -1  23  21      146.76      172.94     30.05 o 
   1  23  21       23.04       36.92     26.37 o 
  -2  24  21      116.80       92.38     37.05 o 
   0  24  21     1120.63     1209.29     60.01 o 
  -1  25  21      195.53      249.10     75.24 o 
   1  25  21       47.87       14.62     30.76 o 
   0  26  21      706.37      807.63     61.40 o 
  -4   0  22      176.76      158.78     33.86 o 
  -2   0  22      111.48       77.10     29.89 o 
   0   0  22     8465.95    11773.19    392.81 o 
   2   0  22      130.09       77.62     32.05 o 
   4   0  22       71.28       69.02     36.07 o 
  -3   1  22       61.59       95.86     23.43 o 
  -1   1  22      317.79      238.57     23.34 o 
   1   1  22      186.66      270.90     35.59 o 
   3   1  22      143.55      136.16     23.89 o 
  -4   2  22       68.02      104.90     33.87 o 
  -2   2  22      482.95      541.20     30.70 o 
   0   2  22      864.99     1128.72     41.30 o 
   2   2  22       67.10       70.34     22.81 o 
   4   2  22      122.21       79.80     24.96 o 
  -3   3  22       15.65       36.01     24.30 o 
  -1   3  22     1316.92     1184.67     41.86 o 
   1   3  22       66.83       35.12     20.05 o 
   3   3  22        3.49       27.33     23.05 o 
  -4   4  22        5.36        7.15     23.43 o 
  -2   4  22      124.51      119.18     22.81 o 
   0   4  22      929.07     1150.92     40.91 o 
   2   4  22       82.67       71.94     22.96 o 
   4   4  22       82.70       99.63     24.96 o 
  -3   5  22       50.09       24.61     26.63 o 
  -1   5  22     1165.36     1155.47     40.14 o 
   1   5  22      141.47      144.71     21.25 o 
   3   5  22       50.47       75.56     23.52 o 
  -4   6  22        8.12      -13.78     25.76 o 
  -2   6  22       58.16       11.86     20.90 o 
   0   6  22     1095.12     1207.21     42.20 o 
   2   6  22       19.49        0.60     21.31 o 
   4   6  22      189.76      154.81     26.24 o 
  -3   7  22       35.84       34.29     21.91 o 
  -1   7  22     1256.68     1256.47     42.61 o 
   1   7  22      366.59      367.42     49.98 o 
   3   7  22      135.91      189.45     24.82 o 
  -4   8  22      187.85      146.92     25.77 o 
  -2   8  22      241.44      273.85     39.06 o 
   0   8  22      136.70       79.05     21.73 o 
   2   8  22      420.23      340.26     27.37 o 
  -3   9  22       23.73       87.71     23.40 o 
  -1   9  22      193.38      175.05     22.91 o 
   1   9  22      736.11      679.11     31.80 o 
   3   9  22       73.18      121.68     25.33 o 
  -4  10  22       40.47       52.88     24.83 o 
  -2  10  22       27.83       16.64     26.72 o 
   0  10  22      129.32      116.96     22.55 o 
   2  10  22      206.75      213.04     25.10 o 
  -3  11  22      295.49      320.72     27.64 o 
  -1  11  22      339.71      308.52     26.67 o 
   1  11  22      221.05      228.34     23.15 o 
   3  11  22       19.72       30.40     23.86 o 
  -4  12  22      133.44      235.09     60.13 o 
  -2  12  22       93.41       66.59     23.04 o 
   0  12  22      129.12      155.49     23.43 o 
   2  12  22      152.19      188.24     29.02 o 
  -3  13  22      259.04      243.44     26.68 o 
  -1  13  22      355.23      381.72     43.79 o 
   1  13  22      700.46      681.64     41.00 o 
   3  13  22        1.03        9.79     26.53 o 
  -2  14  22       77.13      146.44     30.40 o 
   0  14  22      166.32      245.60     24.37 o 
   2  14  22     1243.59     1146.38     47.52 o 
  -3  15  22       95.20       90.63     30.02 o 
  -1  15  22       29.36       34.44     24.99 o 
   1  15  22      154.70       71.97     21.87 o 
   3  15  22       50.32      139.22     32.43 o 
  -2  16  22        3.02       51.27     36.12 o 
   0  16  22       13.99       39.29     24.62 o 
   2  16  22      262.02      299.07     32.01 o 
  -3  17  22       35.66       11.69     29.66 o 
  -1  17  22       62.90       60.63     27.72 o 
   1  17  22       17.14       30.11     30.40 o 
   3  17  22       12.00       84.88     28.03 o 
  -2  18  22       30.49       36.12     28.67 o 
   0  18  22       79.52       91.31     25.77 o 
   2  18  22      127.48      120.87     31.29 o 
  -3  19  22        4.18       26.69     28.48 o 
  -1  19  22      270.97      276.92     48.79 o 
   1  19  22       64.64       57.78     26.96 o 
  -2  20  22       35.19       52.13     28.13 o 
   0  20  22       11.81      -10.05     24.47 o 
   2  20  22       43.31       36.60     32.84 o 
  -1  21  22      353.28      361.05     44.08 o 
   1  21  22        8.13       19.73     26.21 o 
  -2  22  22      207.06      158.52     31.26 o 
   0  22  22      365.43      463.26     33.80 o 
   2  22  22        6.62       22.59     38.03 o 
  -1  23  22      971.83     1062.21     60.99 o 
   1  23  22      337.50      369.98     33.17 o 
   0  24  22       78.35       61.99     30.98 o 
  -3   1  23      111.02       92.28     22.88 o 
  -1   1  23       20.92       32.89     21.45 o 
   1   1  23       79.62       60.57     20.50 o 
   3   1  23       16.95       37.80     24.58 o 
  -4   2  23       13.28       48.77     23.70 o 
  -2   2  23      366.38      303.00     26.15 o 
   0   2  23        4.40       -3.27     26.93 o 
   2   2  23      312.29      363.96     28.18 o 
  -3   3  23       25.99        9.71     22.10 o 
  -1   3  23      396.98      336.68     41.71 o 
   1   3  23       38.42       53.61     20.91 o 
   3   3  23      392.48      419.04     29.66 o 
  -4   4  23       16.01       14.91     23.11 o 
  -2   4  23      326.64      260.30     25.57 o 
   0   4  23      274.30      397.41     26.82 o 
   2   4  23      227.83      277.03     26.71 o 
  -3   5  23      159.88      130.36     24.48 o 
  -1   5  23     1360.94     1260.43     44.29 o 
   1   5  23      187.78      199.20     29.76 o 
   3   5  23      263.75      252.75     27.14 o 
  -4   6  23       54.23       29.35     23.42 o 
  -2   6  23       93.75       42.76     38.07 o 
   0   6  23     1715.09     2001.89     58.98 o 
   2   6  23      128.02      117.06     23.92 o 
  -3   7  23       41.60       65.17     23.68 o 
  -1   7  23     3998.04     4169.40    107.69 o 
   1   7  23      111.83      108.29     24.37 o 
   3   7  23       44.85       54.02     23.49 o 
  -4   8  23       59.27       77.20     28.58 o 
  -2   8  23      519.77      475.72     35.84 o 
   0   8  23      230.63      300.18     42.68 o 
   2   8  23      201.69      181.81     25.09 o 
  -3   9  23      175.51      125.71     24.55 o 
  -1   9  23      357.03      375.37     26.76 o 
   1   9  23      211.65      183.70     23.92 o 
   3   9  23      142.00      120.94     24.56 o 
  -2  10  23       10.17       55.33     22.75 o 
   0  10  23      176.76      165.58     23.90 o 
   2  10  23      134.23      131.43     23.92 o 
  -3  11  23       16.40       25.77     23.83 o 
  -1  11  23      140.72      112.93     25.48 o 
   1  11  23      431.44      391.88     31.18 o 
   3  11  23        5.40       10.06     27.02 o 
  -2  12  23      533.47      505.19     30.37 o 
   0  12  23      287.64      362.63     34.07 o 
   2  12  23       42.02       62.08     26.62 o 
  -3  13  23       47.35      103.61     29.55 o 
  -1  13  23      272.84      255.00     29.13 o 
   1  13  23      868.99      718.07     47.23 o 
   3  13  23       21.39        1.22     26.59 o 
  -2  14  23        2.98       64.69     27.97 o 
   0  14  23      366.28      468.72     32.93 o 
   2  14  23       43.13       43.16     25.85 o 
  -3  15  23      319.31      366.69     34.41 o 
  -1  15  23      133.35      114.81     27.47 o 
   1  15  23      371.34      344.38    106.97 o 
   3  15  23        3.75       60.71     27.32 o 
  -2  16  23       70.25       94.82     29.19 o 
   0  16  23      183.17      212.61     33.82 o 
   2  16  23       24.35       -9.66     26.51 o 
  -3  17  23      156.50      184.29     31.73 o 
  -1  17  23       24.14        1.48     26.19 o 
   1  17  23       64.84       50.84     32.01 o 
  -2  18  23       61.00       75.42     28.56 o 
   0  18  23       51.53       39.62     25.26 o 
   2  18  23       10.00       59.74     27.91 o 
  -1  19  23       83.00       69.17     28.60 o 
   1  19  23       23.00       48.34     25.94 o 
  -2  20  23       18.57       21.74     27.62 o 
   0  20  23      101.06       81.92     27.22 o 
   2  20  23        3.22      -32.63     32.63 o 
  -1  21  23      256.84      294.07     33.48 o 
   1  21  23       20.69       23.82     25.72 o 
   0  22  23       67.38       41.82     30.21 o 
  -1  23  23      209.21      212.72     42.45 o 
   1  23  23       77.39      131.12     28.98 o 
   0  24  23       31.57        6.64     25.29 o 
  -4   0  24      232.56      181.89     64.80 o 
  -2   0  24      202.64      173.94     51.49 o 
   0   0  24     4016.49     5350.85    187.15 o 
   2   0  24      378.80      409.75     40.93 o 
  -3   1  24       57.81        3.79     21.94 o 
  -1   1  24       19.77       68.66     21.45 o 
   1   1  24      198.51      178.89     23.61 o 
   3   1  24       13.90       55.51     29.38 o 
  -4   2  24       11.75       31.70     22.62 o 
  -2   2  24       40.74       65.44     22.59 o 
   0   2  24       76.34      180.75     24.19 o 
   2   2  24      184.36      139.10     24.17 o 
  -3   3  24      257.89      259.11     26.67 o 
  -1   3  24      334.98      328.22     26.33 o 
   1   3  24      516.40      405.28     45.28 o 
   3   3  24      133.27      100.33     25.88 o 
  -4   4  24       36.00       -9.60     22.50 o 
  -2   4  24      104.56       87.18     22.88 o 
   0   4  24      583.03      667.64     32.64 o 
   2   4  24       59.69      109.43     24.38 o 
  -3   5  24       14.41       63.08     22.71 o 
  -1   5  24     1368.97     1356.64     45.85 o 
   1   5  24       26.36       59.91     24.48 o 
   3   5  24       68.82      108.79     25.34 o 
  -2   6  24        8.59        1.31     36.40 o 
   0   6  24      702.44      718.84     39.54 o 
   2   6  24       95.94       92.30     23.47 o 
  -3   7  24      154.47      214.20     30.57 o 
  -1   7  24       83.47       52.54     25.66 o 
   1   7  24      119.28       89.99     32.05 o 
   3   7  24      442.38      500.48     31.90 o 
  -2   8  24      241.30      217.53     24.17 o 
   0   8  24       47.25       64.45     32.17 o 
   2   8  24      511.50      530.07     31.35 o 
  -3   9  24       80.84      103.46     24.37 o 
  -1   9  24       83.07       87.05     22.70 o 
   1   9  24      103.38       89.26     25.11 o 
   3   9  24       40.00       77.99     38.59 o 
  -2  10  24      122.96      131.06     24.03 o 
   0  10  24      164.16      221.63     29.71 o 
   2  10  24      235.42      320.62     31.56 o 
  -3  11  24        9.76       -4.50     23.36 o 
  -1  11  24      119.53      107.21     23.33 o 
   1  11  24      443.61      445.92     33.58 o 
   3  11  24       17.97        2.11     31.44 o 
  -2  12  24      161.35      122.74     24.33 o 
   0  12  24       49.27       60.74     26.43 o 
   2  12  24       85.85       88.94     28.61 o 
  -3  13  24       11.05       -7.02     28.29 o 
  -1  13  24      190.46      206.17     29.45 o 
   1  13  24      412.49      306.13     39.29 o 
   3  13  24      134.02      173.94     30.34 o 
  -2  14  24        1.43      -27.11     27.11 o 
   0  14  24      960.39     1050.81     58.27 o 
   2  14  24       28.11       54.08     28.80 o 
  -3  15  24      203.20      222.14     43.98 o 
  -1  15  24      158.00      169.01     28.94 o 
   1  15  24      101.22       56.09     32.84 o 
  -2  16  24       51.90       75.53     40.01 o 
   0  16  24       29.83       70.25     32.68 o 
   2  16  24      361.98      322.23     32.91 o 
  -1  17  24       33.66       46.30     27.17 o 
   1  17  24        1.67      -11.68     30.89 o 
  -2  18  24       88.23       81.79     45.08 o 
   0  18  24        3.51       20.54     31.39 o 
   2  18  24      114.15      110.25     27.54 o 
  -1  19  24      129.86      116.72     31.75 o 
   1  19  24       47.54       48.75     33.06 o 
  -2  20  24        8.99      -18.76     26.57 o 
   0  20  24      326.53      372.18     42.69 o 
  -1  21  24      533.38      646.47     40.55 o 
   1  21  24       32.88       83.77     34.69 o 
   0  22  24      195.41      217.38     29.09 o 
  -3   1  25       50.63       70.69     22.22 o 
  -1   1  25       71.58       45.24     21.81 o 
   1   1  25       65.74       63.29     30.13 o 
   3   1  25       40.15       29.23     24.73 o 
  -2   2  25       93.20       63.50     24.14 o 
   0   2  25      420.63      582.79     38.11 o 
   2   2  25       99.89      178.31     25.82 o 
  -3   3  25       54.07       56.14     23.69 o 
  -1   3  25      163.30      140.02     26.84 o 
   1   3  25       40.70        9.62     29.48 o 
   3   3  25      193.89      215.50     27.74 o 
  -2   4  25       44.36       58.54     34.99 o 
   0   4  25      159.11      229.88     29.64 o 
   2   4  25       48.86       37.56     28.80 o 
  -3   5  25      108.95      100.17     23.93 o 
  -1   5  25      243.39      219.87     27.07 o 
   1   5  25      458.07      494.62     40.36 o 
   3   5  25      188.97      249.48     28.38 o 
  -2   6  25       69.30       56.35     22.38 o 
   0   6  25      287.69      269.54     30.17 o 
   2   6  25       42.71       23.79     23.01 o 
  -3   7  25       10.45      184.91     65.40 o 
  -1   7  25      500.49      569.07     31.45 o 
   1   7  25      178.93      210.97     51.27 o 
   3   7  25       68.35      145.54     25.59 o 
  -2   8  25      136.81       80.83     22.64 o 
   0   8  25      138.28      157.16     28.12 o 
   2   8  25        6.09       30.86     29.54 o 
  -3   9  25        2.91       -0.90     22.52 o 
  -1   9  25        9.47       10.87     22.00 o 
   1   9  25       61.97       50.03     25.59 o 
   3   9  25       43.23       80.26     25.48 o 
  -2  10  25      516.89      450.67     29.46 o 
   0  10  25      380.82      446.50     33.98 o 
   2  10  25     1051.99     1032.64     40.47 o 
  -3  11  25       12.19      -22.67     22.67 o 
  -1  11  25      310.05      345.89     27.93 o 
   1  11  25      120.74       98.96     27.15 o 
   3  11  25      187.99      171.11     33.77 o 
  -2  12  25       96.93      157.37     25.31 o 
   0  12  25      117.80      173.70     37.19 o 
   2  12  25       71.63       34.94     28.14 o 
  -3  13  25       91.14      100.76     29.52 o 
  -1  13  25       72.84      106.34     28.19 o 
   1  13  25       38.17       50.15     32.31 o 
  -2  14  25       89.57       82.31     29.50 o 
   0  14  25      169.23      313.03     38.85 o 
   2  14  25       16.20       26.29     26.01 o 
  -1  15  25       83.78       96.02     28.54 o 
   1  15  25       60.49       45.55     33.00 o 
  -2  16  25      208.49      238.49     33.49 o 
   0  16  25       13.03      -31.44     31.44 o 
   2  16  25      113.39      115.07     28.17 o 
  -1  17  25        3.14       -9.76     26.46 o 
   1  17  25       39.63       38.37     31.78 o 
  -2  18  25       60.46       60.01     29.06 o 
   0  18  25       59.22      134.36     42.88 o 
  -1  19  25        9.41       29.17     28.16 o 
   1  19  25        6.80        2.87     32.43 o 
   0  20  25      572.39      668.28     69.29 o 
  -1  21  25        5.13       16.64     40.89 o 
  -2   0  26       17.73       48.35     32.26 o 
   0   0  26     6405.70    10272.39    493.15 o 
   2   0  26       42.08       12.93     33.00 o 
  -3   1  26      144.40      159.62     24.46 o 
  -1   1  26       72.31      134.43     23.42 o 
   1   1  26      985.91      859.53     53.18 o 
   3   1  26       39.00       38.09     23.97 o 
  -2   2  26      235.75      253.68     25.41 o 
   0   2  26      762.42     1060.96     57.95 o 
   2   2  26       37.17       54.08     24.01 o 
  -3   3  26        2.56       27.89     23.24 o 
  -1   3  26       74.21      109.89     29.10 o 
   1   3  26     2096.29     2177.14     91.61 o 
   3   3  26      222.57      236.47     27.18 o 
  -2   4  26      155.96      112.46     34.30 o 
   0   4  26       93.49      106.02     27.69 o 
   2   4  26      124.83      140.76     25.22 o 
  -3   5  26        1.71       16.62     23.10 o 
  -1   5  26      351.50      398.20     38.69 o 
   1   5  26      656.04      681.38     49.22 o 
   3   5  26      126.62      140.77     29.26 o 
  -2   6  26       39.73       36.61     23.27 o 
   0   6  26       25.35       25.56     26.71 o 
   2   6  26       64.03       50.14     23.19 o 
  -3   7  26      263.35      406.46     30.45 o 
  -1   7  26       32.09       43.23     23.33 o 
   1   7  26       53.99       81.99     32.59 o 
   3   7  26       80.83       87.17     25.90 o 
  -2   8  26      243.07      187.51     27.86 o 
   0   8  26      172.43      232.65     31.04 o 
   2   8  26       66.49      107.11     24.08 o 
  -3   9  26      154.68      215.12     40.12 o 
  -1   9  26      147.75      190.11     29.64 o 
   1   9  26       23.97        1.55     30.52 o 
  -2  10  26      110.17      182.73     24.36 o 
   0  10  26      200.89      220.48     30.23 o 
   2  10  26      196.90      165.66     25.32 o 
  -3  11  26        0.48       17.10     23.18 o 
  -1  11  26      135.76      101.41     24.86 o 
   1  11  26       25.20       18.85     56.13 o 
  -2  12  26      100.45       51.03     28.25 o 
   0  12  26      328.63      418.43     42.42 o 
   2  12  26        1.63       56.74     26.73 o 
  -1  13  26       53.14       67.81     39.21 o 
   1  13  26       12.51       55.24     49.15 o 
  -2  14  26      123.97      124.56     30.44 o 
   0  14  26       18.86      -10.05     32.67 o 
   2  14  26        9.42      -19.87     30.47 o 
  -1  15  26        5.91        5.25     27.89 o 
   1  15  26       41.90       44.49     46.02 o 
  -2  16  26       12.67        9.51     29.54 o 
   0  16  26       33.08       80.03     34.08 o 
  -1  17  26       67.46       67.49     27.93 o 
   1  17  26       53.58       15.62     31.35 o 
   0  18  26       32.50       23.51     33.08 o 
  -1  19  26       34.65       23.18     28.60 o 
  -3   1  27       30.96       75.97     23.14 o 
  -1   1  27       86.44       99.66     25.27 o 
   1   1  27      101.34      132.30     35.19 o 
  -2   2  27       49.07       61.69     22.99 o 
   0   2  27      898.35     1306.34     64.95 o 
   2   2  27        5.50        3.06     25.55 o 
  -3   3  27        4.74       63.26     23.39 o 
  -1   3  27        6.14       84.20     23.43 o 
   1   3  27      253.19      174.71     36.41 o 
  -2   4  27       15.12       -1.27     22.42 o 
   0   4  27      672.25      883.58     54.09 o 
   2   4  27       78.67      105.40     25.17 o 
  -3   5  27        0.62       -3.24     23.29 o 
  -1   5  27      274.47      330.99     28.32 o 
   1   5  27      209.44      259.77     37.72 o 
  -2   6  27        6.95        1.07     22.24 o 
   0   6  27       62.34       62.83     33.28 o 
   2   6  27       40.46       27.63     22.57 o 
  -3   7  27       44.70       33.41     23.39 o 
  -1   7  27       54.74       39.68     23.24 o 
   1   7  27       30.90       -6.33     30.92 o 
  -2   8  27      184.71      208.78     26.71 o 
   0   8  27      211.99      236.94     31.15 o 
   2   8  27        8.58       22.70     23.03 o 
  -1   9  27       22.92       61.98     53.62 o 
   1   9  27        7.79      -23.44     31.16 o 
  -2  10  27       49.09       28.66     22.05 o 
   0  10  27      190.04      277.52     31.59 o 
   2  10  27      144.50      177.14     34.42 o 
  -1  11  27       71.21       71.52     24.42 o 
   1  11  27        7.36      -45.89     45.89 o 
  -2  12  27      368.97      377.75     34.43 o 
   0  12  27       49.08        5.70     32.55 o 
   2  12  27      280.57      240.28     36.97 o 
  -1  13  27       21.02       16.33     28.74 o 
   1  13  27      281.58      231.25     55.90 o 
  -2  14  27        2.32       11.08     28.65 o 
   0  14  27       73.30      139.87     37.02 o 
  -1  15  27       27.67        8.29     27.47 o 
   1  15  27        6.54       22.62     46.98 o 
   0  16  27       16.30       23.92     32.88 o 
  -1  17  27       72.59       57.65     35.92 o 
   0  18  27      292.94      358.31     42.28 o 
  -2   0  28      167.46      182.49     35.33 o 
   0   0  28      411.54      704.93     70.03 o 
   2   0  28       12.13        7.58     29.91 o 
  -1   1  28       32.04       43.82     22.82 o 
   1   1  28      410.35      368.87     40.46 o 
  -2   2  28      144.31      230.26     26.11 o 
   0   2  28      115.39      198.92     36.35 o 
   2   2  28       25.11       47.89     26.52 o 
  -1   3  28       59.47       27.99     24.01 o 
   1   3  28       54.25       30.32     33.32 o 
  -2   4  28      150.71      143.33     24.76 o 
   0   4  28      213.52      257.86     37.03 o 
   2   4  28       10.29       33.69     25.82 o 
  -1   5  28       57.69       60.01     22.44 o 
   1   5  28      260.93      290.27     42.46 o 
  -2   6  28       76.52       69.82     24.12 o 
   0   6  28       16.44       19.31     33.25 o 
   2   6  28       64.37       86.21     27.44 o 
  -1   7  28       59.31       68.53     34.66 o 
   1   7  28       49.82       75.26     33.08 o 
  -2   8  28       29.49       63.22     24.48 o 
   0   8  28      152.48      129.45     35.43 o 
   2   8  28      156.41      145.85     29.71 o 
  -1   9  28        8.80       -6.47     24.15 o 
   1   9  28       45.75       55.35     64.96 o 
  -2  10  28       37.25       71.34     26.83 o 
   0  10  28       20.71       36.78     31.40 o 
  -1  11  28        8.86        2.14     33.82 o 
   1  11  28       73.34      136.06     51.81 o 
  -2  12  28       74.02      103.40     52.90 o 
   0  12  28       17.69       60.47     47.85 o 
  -1  13  28      107.81      129.03     37.19 o 
   1  13  28      103.85      153.97     53.58 o 
   0  14  28        0.52      -17.61     44.80 o 
  -1  15  28        2.19       16.33     34.44 o 
   0  16  28       17.97       21.32     48.29 o 
  -1   1  29      151.69      182.98     25.64 o 
   1   1  29      438.06      374.83     48.37 o 
  -2   2  29      296.10      349.94     28.26 o 
   0   2  29      181.91      265.22     59.42 o 
   2   2  29       13.82       45.90     32.04 o 
  -1   3  29       13.28      -18.82     22.72 o 
   1   3  29       24.15        6.53     32.60 o 
  -2   4  29       69.51       60.81     24.14 o 
   0   4  29      216.95      276.17     40.19 o 
  -1   5  29      225.71      242.55     27.20 o 
   1   5  29       17.86       28.72     32.73 o 
  -2   6  29       81.59       54.08     25.39 o 
   0   6  29       26.29       15.12     33.38 o 
  -1   7  29       46.43       31.28     23.69 o 
   1   7  29      107.00       65.23     51.07 o 
  -2   8  29        3.99        9.00     24.23 o 
   0   8  29       46.02       46.70     46.68 o 
  -1   9  29       39.07       35.27     28.05 o 
   1   9  29      104.19       98.80     35.72 o 
   0  10  29      100.51      115.43     48.35 o 
  -1  11  29      264.81      291.24     42.60 o 
   1  11  29       37.01      100.52     52.22 o 
   0  12  29        4.74       -3.70     46.54 o 
   0   0  30        9.52      -46.11     46.11 o 
  -1   1  30      166.54      301.97     28.13 o 
   1   1  30      673.21      665.81     63.02 o 
   0   2  30        9.43        2.77     33.78 o 
  -1   3  30       23.47       60.54     24.13 o 
   1   3  30      631.71      670.50     51.59 o 
   0   4  30      291.83      431.25     43.21 o 
  -1   5  30       68.34       96.47     28.65 o 
   1   5  30      704.22      941.98     66.45 o 
   0   6  30       13.79      -23.72     32.78 o 
  -1   7  30       28.87       54.74     28.99 o 
   1   7  30       13.22       27.95     34.91 o 
   0   8  30       30.03       15.75     31.28 o 
  -1   9  30       62.20       62.39     28.64 o 
   0  10  30       71.84       33.74     47.02 o 
  -1   1  31      146.87      177.48     38.83 o 
   0   2  31       34.38       49.97     35.89 o 
   0   4  31       43.26       70.14     36.70 o 
                                                 
